# Supplementary material for: Dietary muramidase leads to the downregulation of peptidoglycan biosynthesis and to caecal microbial modulation in laying hens
Source: Anim Microbiome. 2026 Jan 20;8:7. doi: 10.1186/s42523-025-00506-9 (PMC12821794; doi:10.1186/s42523-025-00506-9)
Supplement: Supplementary file 2 — Supplementary Material 2: Additional file 2. Genus level composition across the treatment groups [file 42523_2025_506_MOESM2_ESM.xlsx]

## Sheet: Sheet1
Genus	T1	T2	T3	T4	T5
Bifidobacterium	17.77 % ± 9.37 %	23.67 % ± 6.46 %	30.96 % ± 7.2 %	22.96 % ± 7.82 %	21.39 % ± 6.5 %
Collinsella	6.72 % ± 2.13 %	11.16 % ± 6.68 %	17.7 % ± 6.43 %	17.58 % ± 6.96 %	16.47 % ± 7.51 %
GGB80055	4.35 % ± 1.51 %	5.23 % ± 1.47 %	6.23 % ± 1.68 %	5.27 % ± 2.02 %	4.72 % ± 1.74 %
Lactobacillus	10.51 % ± 7.14 %	4.47 % ± 2.38 %	2.59 % ± 4.03 %	2.92 % ± 2.16 %	2.41 % ± 1.88 %
Faecalibacterium	3.3 % ± 1.71 %	6.65 % ± 3.33 %	4.13 % ± 2.8 %	3.52 % ± 1.68 %	3.53 % ± 2.15 %
Mediterranea	4.86 % ± 3.19 %	3.12 % ± 1.7 %	3.32 % ± 2.13 %	3.79 % ± 2.74 %	5.26 % ± 2.64 %
GGB1680	3.92 % ± 3.4 %	3.51 % ± 3.32 %	1.79 % ± 1.53 %	2.14 % ± 2.5 %	3.44 % ± 2.69 %
Methanobrevibacter	1.1 % ± 0.7 %	3.39 % ± 1.55 %	2.75 % ± 1.27 %	4.01 % ± 1.7 %	2.9 % ± 1.31 %
Olsenella	1.77 % ± 1.71 %	4.17 % ± 4.73 %	2.52 % ± 1.95 %	3.27 % ± 3.04 %	1.26 % ± 1.46 %
Megamonas	6.23 % ± 10.7 %	1.14 % ± 1.5 %	0.22 % ± 0.36 %	1.83 % ± 5.17 %	2.04 % ± 5.1 %
Limosilactobacillus	2.99 % ± 1.71 %	2.68 % ± 1.81 %	1.54 % ± 1.37 %	2.35 % ± 1.97 %	1.78 % ± 0.95 %
Streptococcus	5 % ± 7.7 %	1.83 % ± 4.93 %	0.17 % ± 0.3 %	0.21 % ± 0.27 %	0.67 % ± 1.32 %
GGB1621	2.3 % ± 2.04 %	1.01 % ± 0.64 %	1.07 % ± 0.75 %	0.8 % ± 0.5 %	1.59 % ± 1.29 %
GGB9453	0.88 % ± 0.44 %	1.13 % ± 0.39 %	1.52 % ± 0.71 %	1.26 % ± 0.79 %	1.58 % ± 0.71 %
GGB3510	0.91 % ± 0.37 %	1.27 % ± 0.76 %	1.07 % ± 0.5 %	1.44 % ± 0.61 %	1.05 % ± 0.57 %
GGB42690	1.04 % ± 0.6 %	1.03 % ± 0.39 %	1.09 % ± 0.42 %	1.24 % ± 0.74 %	1.29 % ± 0.62 %
GGB45599	0.76 % ± 0.81 %	0.81 % ± 0.67 %	0.74 % ± 0.36 %	1.07 % ± 1.06 %	1.56 % ± 1.05 %
Mediterraneibacter	1.34 % ± 1.85 %	0.94 % ± 0.48 %	0.79 % ± 0.34 %	1.13 % ± 0.7 %	0.71 % ± 0.45 %
GGB1689	0.73 % ± 0.35 %	1.08 % ± 0.37 %	0.82 % ± 0.53 %	0.79 % ± 0.49 %	1.38 % ± 0.77 %
Alistipes	1.18 % ± 0.87 %	0.91 % ± 0.72 %	0.88 % ± 0.72 %	0.56 % ± 0.46 %	0.96 % ± 0.79 %
Enorma	1.1 % ± 0.39 %	0.56 % ± 0.3 %	0.79 % ± 0.69 %	1.02 % ± 0.7 %	0.72 % ± 0.85 %
GGB45600	1.07 % ± 0.76 %	0.76 % ± 0.56 %	0.55 % ± 0.38 %	0.73 % ± 0.59 %	0.95 % ± 0.52 %
GGB45620	0.73 % ± 0.41 %	0.59 % ± 0.42 %	0.74 % ± 0.51 %	0.69 % ± 0.43 %	1.13 % ± 0.56 %
GGB14025	0.55 % ± 0.21 %	0.91 % ± 0.23 %	0.85 % ± 0.28 %	0.72 % ± 0.21 %	0.69 % ± 0.33 %
GGB8965	0.35 % ± 0.29 %	0.8 % ± 0.68 %	0.75 % ± 0.32 %	0.92 % ± 0.86 %	0.85 % ± 0.86 %
GGB1408	0.61 % ± 0.37 %	0.58 % ± 0.31 %	0.53 % ± 0.32 %	0.51 % ± 0.25 %	0.76 % ± 0.45 %
Sphingomonas	1.06 % ± 1.77 %	0.16 % ± 0.2 %	0.16 % ± 0.17 %	1.12 % ± 3.16 %	0.41 % ± 0.34 %
GGB3678	0.58 % ± 0.37 %	0.56 % ± 0.21 %	0.66 % ± 0.13 %	0.48 % ± 0.18 %	0.57 % ± 0.17 %
Ligilactobacillus	1.41 % ± 1.02 %	0.66 % ± 1.76 %	0.26 % ± 0.37 %	0.21 % ± 0.23 %	0.18 % ± 0.36 %
GGB1418	0.49 % ± 0.42 %	0.64 % ± 0.53 %	0.36 % ± 0.32 %	0.41 % ± 0.39 %	0.83 % ± 0.6 %
Lachnoclostridium	0.59 % ± 0.5 %	0.48 % ± 0.36 %	0.34 % ± 0.27 %	0.58 % ± 0.43 %	0.68 % ± 0.77 %
Lachnospiraceae_unclassified	0.62 % ± 0.78 %	0.53 % ± 0.65 %	0.51 % ± 0.72 %	0.48 % ± 0.83 %	0.39 % ± 0.42 %
Candidatus_Roslinia	0.2 % ± 0.13 %	0.57 % ± 0.3 %	0.46 % ± 0.36 %	0.63 % ± 0.33 %	0.64 % ± 0.29 %
Faecalicoccus	0.24 % ± 0.38 %	0.31 % ± 0.34 %	0.37 % ± 0.34 %	0.46 % ± 0.45 %	1 % ± 0.98 %
GGB1256	0.51 % ± 0.44 %	0.57 % ± 0.57 %	0.27 % ± 0.27 %	0.36 % ± 0.19 %	0.61 % ± 0.97 %
Mordavella	0.5 % ± 0.39 %	0.49 % ± 0.52 %	0.25 % ± 0.41 %	0.54 % ± 0.82 %	0.46 % ± 0.5 %
GGB9434	0.28 % ± 0.09 %	0.36 % ± 0.09 %	0.47 % ± 0.13 %	0.45 % ± 0.15 %	0.53 % ± 0.25 %
GGB9734	0.41 % ± 0.37 %	0.41 % ± 0.43 %	0.48 % ± 0.4 %	0.39 % ± 0.33 %	0.31 % ± 0.22 %
GGB9469	0.37 % ± 0.21 %	0.35 % ± 0.26 %	0.31 % ± 0.08 %	0.43 % ± 0.38 %	0.53 % ± 0.41 %
GGB9452	0.15 % ± 0.21 %	0.4 % ± 0.36 %	0.46 % ± 0.44 %	0.36 % ± 0.28 %	0.5 % ± 0.35 %
GGB42674	0.54 % ± 0.74 %	0.41 % ± 0.92 %	0.09 % ± 0.16 %	0.29 % ± 0.55 %	0.39 % ± 0.89 %
GGB9695	0.27 % ± 0.21 %	0.32 % ± 0.33 %	0.2 % ± 0.11 %	0.38 % ± 0.55 %	0.44 % ± 0.47 %
Oscillibacter	0.11 % ± 0.08 %	0.27 % ± 0.16 %	0.28 % ± 0.2 %	0.29 % ± 0.2 %	0.36 % ± 0.25 %
GGB51960	0.13 % ± 0.06 %	0.22 % ± 0.08 %	0.27 % ± 0.12 %	0.26 % ± 0.11 %	0.38 % ± 0.27 %
Gemmiger	0.07 % ± 0.11 %	0.19 % ± 0.18 %	0.31 % ± 0.34 %	0.32 % ± 0.39 %	0.32 % ± 0.25 %
Flavonifractor	0.16 % ± 0.1 %	0.22 % ± 0.13 %	0.19 % ± 0.09 %	0.35 % ± 0.25 %	0.28 % ± 0.15 %
Bacteroides	0.38 % ± 0.25 %	0.23 % ± 0.21 %	0.18 % ± 0.11 %	0.15 % ± 0.11 %	0.25 % ± 0.12 %
GGB1671	0.19 % ± 0.22 %	0.3 % ± 0.27 %	0.16 % ± 0.16 %	0.14 % ± 0.12 %	0.36 % ± 0.82 %
GGB3532	0.29 % ± 0.23 %	0.2 % ± 0.18 %	0.17 % ± 0.16 %	0.21 % ± 0.15 %	0.14 % ± 0.12 %
GGB3538	0.45 % ± 0.35 %	0.21 % ± 0.18 %	0.17 % ± 0.14 %	0.09 % ± 0.1 %	0.08 % ± 0.08 %
GGB15850	0.37 % ± 0.17 %	0.15 % ± 0.17 %	0.09 % ± 0.06 %	0.08 % ± 0.07 %	0.19 % ± 0.21 %
GGB1691	0.1 % ± 0.07 %	0.2 % ± 0.12 %	0.19 % ± 0.06 %	0.16 % ± 0.08 %	0.21 % ± 0.1 %
Thermophilibacter	0.15 % ± 0.14 %	0.28 % ± 0.27 %	0.23 % ± 0.26 %	0.07 % ± 0.06 %	0.09 % ± 0.13 %
GGB2999	0.04 % ± 0.06 %	0.18 % ± 0.14 %	0.11 % ± 0.09 %	0.26 % ± 0.23 %	0.2 % ± 0.14 %
GGB5201	0.25 % ± 0.37 %	0.06 % ± 0.15 %	0 % ± 0 %	0.17 % ± 0.54 %	0.32 % ± 0.61 %
GGB9781	0.14 % ± 0.12 %	0.15 % ± 0.06 %	0.15 % ± 0.08 %	0.18 % ± 0.1 %	0.18 % ± 0.12 %
GGB45491	0.11 % ± 0.07 %	0.13 % ± 0.03 %	0.15 % ± 0.06 %	0.19 % ± 0.09 %	0.19 % ± 0.11 %
GGB9775	0.06 % ± 0.04 %	0.12 % ± 0.04 %	0.15 % ± 0.14 %	0.21 % ± 0.15 %	0.17 % ± 0.12 %
GGB3569	0.12 % ± 0.14 %	0.17 % ± 0.22 %	0.06 % ± 0.11 %	0.13 % ± 0.26 %	0.2 % ± 0.33 %
GGB2980	0.13 % ± 0.11 %	0.11 % ± 0.09 %	0.15 % ± 0.12 %	0.12 % ± 0.08 %	0.15 % ± 0.1 %
Enterococcus	0.54 % ± 0.94 %	0.04 % ± 0.06 %	0.01 % ± 0.02 %	0.01 % ± 0.02 %	0.02 % ± 0.04 %
Candidatus_Paralachnospira	0.07 % ± 0.03 %	0.12 % ± 0.08 %	0.11 % ± 0.09 %	0.16 % ± 0.08 %	0.15 % ± 0.11 %
Eubacteriales_unclassified	0.17 % ± 0.12 %	0.09 % ± 0.04 %	0.11 % ± 0.05 %	0.12 % ± 0.04 %	0.12 % ± 0.04 %
Massilistercora	0.09 % ± 0.09 %	0.13 % ± 0.06 %	0.09 % ± 0.06 %	0.16 % ± 0.21 %	0.14 % ± 0.08 %
GGB3264	0.12 % ± 0.14 %	0.05 % ± 0.13 %	0.04 % ± 0.07 %	0.09 % ± 0.13 %	0.28 % ± 0.5 %
GGB80003	0.07 % ± 0.06 %	0.11 % ± 0.09 %	0.11 % ± 0.06 %	0.13 % ± 0.09 %	0.16 % ± 0.1 %
Lacrimispora	0.22 % ± 0.46 %	0.12 % ± 0.41 %	0 % ± 0 %	0.2 % ± 0.7 %	0.01 % ± 0.02 %
GGB9782	0.07 % ± 0.06 %	0.11 % ± 0.07 %	0.1 % ± 0.07 %	0.11 % ± 0.06 %	0.15 % ± 0.1 %
Candidatus_Heritagella	0.04 % ± 0.03 %	0.13 % ± 0.09 %	0.11 % ± 0.1 %	0.14 % ± 0.09 %	0.11 % ± 0.07 %
Mogibacterium	0.05 % ± 0.02 %	0.1 % ± 0.04 %	0.12 % ± 0.06 %	0.11 % ± 0.04 %	0.13 % ± 0.08 %
Anaeromassilibacillus	0.12 % ± 0.06 %	0.13 % ± 0.07 %	0.1 % ± 0.08 %	0.07 % ± 0.04 %	0.07 % ± 0.06 %
Faecalitalea	0.09 % ± 0.13 %	0.09 % ± 0.15 %	0.05 % ± 0.06 %	0.12 % ± 0.23 %	0.14 % ± 0.17 %
GGB3534	0.09 % ± 0.04 %	0.09 % ± 0.05 %	0.11 % ± 0.05 %	0.08 % ± 0.05 %	0.11 % ± 0.04 %
Candidatus_Avimicrobium	0.08 % ± 0.03 %	0.13 % ± 0.06 %	0.1 % ± 0.07 %	0.07 % ± 0.03 %	0.09 % ± 0.04 %
Drancourtella	0.18 % ± 0.3 %	0.07 % ± 0.16 %	0.11 % ± 0.24 %	0.03 % ± 0.07 %	0.08 % ± 0.11 %
Odoribacter	0.06 % ± 0.04 %	0.11 % ± 0.03 %	0.11 % ± 0.09 %	0.07 % ± 0.04 %	0.09 % ± 0.07 %
Candidatus_Pseudobutyricicoccus	0.14 % ± 0.07 %	0.11 % ± 0.05 %	0.08 % ± 0.08 %	0.06 % ± 0.07 %	0.04 % ± 0.07 %
Massilimicrobiota	0.08 % ± 0.13 %	0.07 % ± 0.15 %	0.04 % ± 0.06 %	0.1 % ± 0.13 %	0.13 % ± 0.19 %
GGB9641	0.05 % ± 0.06 %	0.05 % ± 0.04 %	0.06 % ± 0.07 %	0.12 % ± 0.12 %	0.14 % ± 0.12 %
Anaerostipes	0.12 % ± 0.09 %	0.12 % ± 0.16 %	0.05 % ± 0.06 %	0.07 % ± 0.09 %	0.04 % ± 0.07 %
GGB79652	0.11 % ± 0.12 %	0.07 % ± 0.09 %	0.03 % ± 0.03 %	0.09 % ± 0.17 %	0.08 % ± 0.08 %
Akkermansia	0 % ± 0.01 %	0.04 % ± 0.09 %	0.01 % ± 0.01 %	0.14 % ± 0.29 %	0.2 % ± 0.39 %
GGB9501	0.05 % ± 0.02 %	0.06 % ± 0.03 %	0.1 % ± 0.08 %	0.1 % ± 0.06 %	0.08 % ± 0.05 %
Helicobacter	0.02 % ± 0.04 %	0.09 % ± 0.15 %	0.08 % ± 0.11 %	0.07 % ± 0.08 %	0.11 % ± 0.16 %
Candidatus_Cryptoclostridium	0.09 % ± 0.16 %	0.06 % ± 0.04 %	0.08 % ± 0.09 %	0.08 % ± 0.05 %	0.06 % ± 0.05 %
Candidatus_Alangreenwoodia	0.04 % ± 0.03 %	0.1 % ± 0.04 %	0.08 % ± 0.05 %	0.08 % ± 0.05 %	0.07 % ± 0.05 %
GGB48078	0.07 % ± 0.08 %	0.09 % ± 0.14 %	0.06 % ± 0.07 %	0.06 % ± 0.06 %	0.07 % ± 0.08 %
GGB1420	0.08 % ± 0.07 %	0.05 % ± 0.03 %	0.06 % ± 0.04 %	0.05 % ± 0.05 %	0.1 % ± 0.1 %
GGB1527	0.06 % ± 0.06 %	0.09 % ± 0.07 %	0.05 % ± 0.05 %	0.09 % ± 0.11 %	0.04 % ± 0.03 %
Barnesiella	0.12 % ± 0.12 %	0.05 % ± 0.02 %	0.04 % ± 0.03 %	0.03 % ± 0.02 %	0.09 % ± 0.09 %
GGB10667	0.05 % ± 0.04 %	0.05 % ± 0.06 %	0.08 % ± 0.09 %	0.03 % ± 0.04 %	0.12 % ± 0.27 %
GGB6574	0.19 % ± 0.16 %	0.02 % ± 0.04 %	0.04 % ± 0.09 %	0.02 % ± 0.06 %	0.03 % ± 0.05 %
GGB35551	0.16 % ± 0.16 %	0.05 % ± 0.09 %	0.02 % ± 0.05 %	0.02 % ± 0.03 %	0.04 % ± 0.11 %
Pseudoflavonifractor	0.14 % ± 0.1 %	0.07 % ± 0.09 %	0.03 % ± 0.03 %	0.02 % ± 0.02 %	0.03 % ± 0.03 %
GGB4571	0.05 % ± 0.06 %	0.08 % ± 0.07 %	0.02 % ± 0.03 %	0.03 % ± 0.06 %	0.09 % ± 0.08 %
Aeriscardovia	0.12 % ± 0.2 %	0.04 % ± 0.06 %	0.03 % ± 0.05 %	0.06 % ± 0.16 %	0.02 % ± 0.03 %
GGB42639	0.05 % ± 0.04 %	0.04 % ± 0.04 %	0.06 % ± 0.04 %	0.04 % ± 0.03 %	0.07 % ± 0.06 %
Sanguibacter	0.09 % ± 0.14 %	0.04 % ± 0.02 %	0.03 % ± 0.01 %	0.03 % ± 0.01 %	0.06 % ± 0.1 %
GGB9424	0.07 % ± 0.07 %	0.05 % ± 0.07 %	0.03 % ± 0.03 %	0.04 % ± 0.05 %	0.04 % ± 0.04 %
Candidatus_Flemingibacterium	0.02 % ± 0.02 %	0.06 % ± 0.03 %	0.03 % ± 0.03 %	0.06 % ± 0.03 %	0.05 % ± 0.04 %
GGB42689	0.08 % ± 0.13 %	0.03 % ± 0.07 %	0.02 % ± 0.02 %	0.05 % ± 0.1 %	0.03 % ± 0.03 %
GGB3033	0.17 % ± 0.11 %	0.02 % ± 0.04 %	0.01 % ± 0.02 %	0.01 % ± 0.02 %	0 % ± 0.01 %
GGB45497	0.02 % ± 0.03 %	0.04 % ± 0.04 %	0.05 % ± 0.04 %	0.04 % ± 0.03 %	0.06 % ± 0.05 %
GGB9425	0.02 % ± 0.02 %	0.05 % ± 0.03 %	0.04 % ± 0.03 %	0.06 % ± 0.06 %	0.03 % ± 0.03 %
GGB45537	0.06 % ± 0.06 %	0.02 % ± 0.02 %	0.02 % ± 0.03 %	0.04 % ± 0.04 %	0.04 % ± 0.06 %
GGB3002	0.03 % ± 0.03 %	0.04 % ± 0.03 %	0.04 % ± 0.03 %	0.04 % ± 0.03 %	0.02 % ± 0.02 %
Gallibacter	0.04 % ± 0.09 %	0 % ± 0 %	0.05 % ± 0.12 %	0.06 % ± 0.1 %	0.01 % ± 0.04 %
GGB9719	0.02 % ± 0.02 %	0.03 % ± 0.01 %	0.04 % ± 0.04 %	0.04 % ± 0.03 %	0.04 % ± 0.03 %
Bilophila	0.05 % ± 0.07 %	0.02 % ± 0.02 %	0.04 % ± 0.05 %	0.02 % ± 0.03 %	0.02 % ± 0.03 %
Phocaeicola	0.05 % ± 0.05 %	0.04 % ± 0.04 %	0.02 % ± 0.02 %	0.02 % ± 0.03 %	0.02 % ± 0.02 %
Turicibacter	0.06 % ± 0.11 %	0.03 % ± 0.05 %	0.02 % ± 0.03 %	0.02 % ± 0.03 %	0.02 % ± 0.04 %
GGB3463	0.02 % ± 0.02 %	0.03 % ± 0.07 %	0.04 % ± 0.07 %	0.03 % ± 0.07 %	0.03 % ± 0.05 %
Candidatus_Pseudolachnospira	0.02 % ± 0.01 %	0.03 % ± 0.01 %	0.02 % ± 0.02 %	0.04 % ± 0.02 %	0.03 % ± 0.01 %
Clostridium	0.04 % ± 0.04 %	0.01 % ± 0.02 %	0.04 % ± 0.07 %	0.03 % ± 0.05 %	0.02 % ± 0.05 %
GGB3000	0.05 % ± 0.03 %	0.03 % ± 0.03 %	0.01 % ± 0.01 %	0.02 % ± 0.03 %	0.02 % ± 0.04 %
Parabacteroides	0.05 % ± 0.07 %	0.03 % ± 0.05 %	0.02 % ± 0.04 %	0.01 % ± 0.01 %	0.02 % ± 0.03 %
Candidatus_Neoanaerotignum	0.04 % ± 0.02 %	0.03 % ± 0.02 %	0.02 % ± 0.01 %	0.01 % ± 0.02 %	0.02 % ± 0.02 %
GGB2987	0.02 % ± 0.02 %	0.03 % ± 0.04 %	0 % ± 0.01 %	0.03 % ± 0.06 %	0.03 % ± 0.03 %
Candidatus_Heteroruminococcus	0.03 % ± 0.01 %	0.03 % ± 0.01 %	0.03 % ± 0.02 %	0.02 % ± 0.01 %	0.02 % ± 0.01 %
GGB38744	0.01 % ± 0.01 %	0.02 % ± 0.01 %	0.02 % ± 0.01 %	0.02 % ± 0.03 %	0.04 % ± 0.02 %
GGB9819	0.04 % ± 0.05 %	0.03 % ± 0.02 %	0.01 % ± 0.02 %	0.01 % ± 0.02 %	0.02 % ± 0.02 %
Candidatus_Neoruminococcus	0.02 % ± 0.01 %	0.02 % ± 0.01 %	0.02 % ± 0.01 %	0.02 % ± 0.01 %	0.02 % ± 0.01 %
Candidatus_Alloscillospira	0.01 % ± 0.01 %	0.02 % ± 0.01 %	0.02 % ± 0.02 %	0.03 % ± 0.02 %	0.03 % ± 0.01 %
GGB3400	0.06 % ± 0.15 %	0.02 % ± 0.06 %	0 % ± 0 %	0.01 % ± 0.03 %	0 % ± 0 %
GGB48165	0.01 % ± 0.02 %	0.02 % ± 0.03 %	0.02 % ± 0.05 %	0.03 % ± 0.03 %	0.02 % ± 0.04 %
GGB32387	0.01 % ± 0.02 %	0.02 % ± 0.04 %	0 % ± 0 %	0.02 % ± 0.04 %	0.04 % ± 0.06 %
GGB38036	0.01 % ± 0.02 %	0.03 % ± 0.04 %	0.02 % ± 0.05 %	0.01 % ± 0.01 %	0.02 % ± 0.02 %
GGB4722	0.01 % ± 0.01 %	0.02 % ± 0.02 %	0.02 % ± 0.02 %	0.02 % ± 0.02 %	0.03 % ± 0.03 %
GGB45461	0.02 % ± 0.04 %	0.02 % ± 0.03 %	0.01 % ± 0.02 %	0.02 % ± 0.02 %	0.02 % ± 0.05 %
GGB79947	0.01 % ± 0.01 %	0.01 % ± 0.01 %	0.02 % ± 0.04 %	0.01 % ± 0.01 %	0.04 % ± 0.05 %
GGB3061	0.01 % ± 0.05 %	0.01 % ± 0.03 %	0 % ± 0.01 %	0.04 % ± 0.05 %	0.02 % ± 0.04 %
Candidatus_Pseudoscilispira	0.03 % ± 0.02 %	0.03 % ± 0.04 %	0.01 % ± 0.01 %	0.01 % ± 0.02 %	0.01 % ± 0.02 %
Oscillospiraceae_unclassified	0 % ± 0 %	0.01 % ± 0.01 %	0.02 % ± 0.02 %	0.03 % ± 0.03 %	0.02 % ± 0.02 %
Megasphaera	0.04 % ± 0.07 %	0 % ± 0 %	0 % ± 0.01 %	0 % ± 0.01 %	0.02 % ± 0.02 %
GGB9348	0 % ± 0 %	0.02 % ± 0.02 %	0.01 % ± 0.02 %	0.02 % ± 0.02 %	0.02 % ± 0.02 %
GGB42378	0.01 % ± 0.02 %	0.03 % ± 0.02 %	0.01 % ± 0.01 %	0.01 % ± 0.01 %	0 % ± 0.01 %
GGB4697	0.02 % ± 0.03 %	0.01 % ± 0.02 %	0.02 % ± 0.03 %	0.01 % ± 0.02 %	0.01 % ± 0.02 %
Candidatus_Pararuminococcus	0.01 % ± 0.02 %	0.01 % ± 0.01 %	0.01 % ± 0.01 %	0.01 % ± 0.01 %	0.02 % ± 0.02 %
GGB9770	0.01 % ± 0.02 %	0.01 % ± 0.01 %	0.01 % ± 0.03 %	0.02 % ± 0.03 %	0.02 % ± 0.04 %
GGB77437	0.01 % ± 0.02 %	0.02 % ± 0.01 %	0.01 % ± 0.01 %	0.01 % ± 0.01 %	0.01 % ± 0.01 %
GGB74802	0.04 % ± 0.07 %	0 % ± 0 %	0.01 % ± 0.03 %	0 % ± 0 %	0 % ± 0.01 %
Actinomyces	0.01 % ± 0.02 %	0.01 % ± 0.01 %	0.01 % ± 0.04 %	0 % ± 0.01 %	0.02 % ± 0.08 %
GGB3677	0.01 % ± 0.01 %	0.01 % ± 0.01 %	0.02 % ± 0.03 %	0 % ± 0.01 %	0.01 % ± 0.01 %
Escherichia	0.01 % ± 0.01 %	0.02 % ± 0.07 %	0 % ± 0 %	0.01 % ± 0.03 %	0.01 % ± 0.01 %
GGB48069	0 % ± 0 %	0 % ± 0.01 %	0.04 % ± 0.1 %	0 % ± 0.01 %	0 % ± 0 %
Candidatus_Metalachnospira	0.03 % ± 0.05 %	0.01 % ± 0.02 %	0 % ± 0 %	0 % ± 0 %	0 % ± 0.01 %
Candidatus_Heteroscilispira	0.03 % ± 0.01 %	0.01 % ± 0.01 %	0 % ± 0.01 %	0 % ± 0.01 %	0 % ± 0.01 %
GGB9357	0 % ± 0 %	0.01 % ± 0.01 %	0.01 % ± 0.02 %	0.01 % ± 0.01 %	0.01 % ± 0.01 %
Klebsiella	0.02 % ± 0.07 %	0.01 % ± 0.03 %	0.01 % ± 0.02 %	0 % ± 0 %	0 % ± 0 %
GGB3034	0.02 % ± 0.04 %	0 % ± 0 %	0 % ± 0.01 %	0.01 % ± 0.01 %	0 % ± 0 %
Plantibacter	0 % ± 0 %	0 % ± 0 %	0.01 % ± 0.01 %	0.01 % ± 0.01 %	0.01 % ± 0.01 %
GGB47687	0.01 % ± 0.03 %	0.01 % ± 0.02 %	0 % ± 0.01 %	0 % ± 0 %	0 % ± 0.01 %
GGB10692	0 % ± 0 %	0 % ± 0 %	0.01 % ± 0.01 %	0.01 % ± 0.01 %	0.01 % ± 0.01 %
Catenibacillus	0.01 % ± 0.01 %	0.01 % ± 0.01 %	0 % ± 0.01 %	0 % ± 0.01 %	0 % ± 0 %
GGB45540	0.01 % ± 0.01 %	0 % ± 0 %	0 % ± 0.01 %	0 % ± 0.01 %	0.01 % ± 0.01 %
GGB9765	0 % ± 0.01 %	0.01 % ± 0.01 %	0.01 % ± 0.02 %	0 % ± 0 %	0.01 % ± 0.02 %
GGB9334	0 % ± 0.01 %	0 % ± 0 %	0 % ± 0.01 %	0.01 % ± 0.01 %	0.01 % ± 0.02 %
Candidatus_Aristotella	0 % ± 0 %	0.01 % ± 0.01 %	0 % ± 0.01 %	0.01 % ± 0 %	0.01 % ± 0.01 %
GGB25626	0 % ± 0 %	0.01 % ± 0.01 %	0 % ± 0.01 %	0.01 % ± 0.01 %	0 % ± 0 %
Candidatus_Allobutyricicoccus	0.01 % ± 0.01 %	0 % ± 0.01 %	0 % ± 0.01 %	0 % ± 0 %	0 % ± 0 %
Romboutsia	0 % ± 0 %	0.01 % ± 0 %	0 % ± 0 %	0 % ± 0 %	0 % ± 0 %
GGB9580	0 % ± 0.01 %	0.01 % ± 0.02 %	0 % ± 0.01 %	0 % ± 0 %	0 % ± 0.01 %
Erysipelatoclostridium	0 % ± 0.01 %	0 % ± 0 %	0 % ± 0 %	0.01 % ± 0.04 %	0 % ± 0 %
Bacteria_unclassified	0.01 % ± 0.01 %	0 % ± 0 %	0 % ± 0 %	0 % ± 0 %	0.01 % ± 0.01 %
Candidatus_Neoclostridium	0 % ± 0.01 %	0 % ± 0 %	0 % ± 0 %	0 % ± 0 %	0.01 % ± 0.02 %
Blautia	0.01 % ± 0.05 %	0 % ± 0 %	0 % ± 0 %	0 % ± 0 %	0 % ± 0 %
Candidatus_Woodwardibium	0 % ± 0 %	0 % ± 0.01 %	0 % ± 0.01 %	0.01 % ± 0.02 %	0 % ± 0.01 %
Intestinimonas	0 % ± 0.02 %	0.01 % ± 0.01 %	0 % ± 0 %	0 % ± 0 %	0 % ± 0 %
GGB74708	0 % ± 0 %	0 % ± 0 %	0 % ± 0 %	0 % ± 0 %	0.01 % ± 0.01 %
GGB3446	0 % ± 0.01 %	0 % ± 0.01 %	0 % ± 0.01 %	0 % ± 0 %	0 % ± 0 %
GGB4716	0 % ± 0 %	0 % ± 0 %	0 % ± 0 %	0.01 % ± 0.02 %	0 % ± 0 %
GGB9048	0 % ± 0.01 %	0 % ± 0 %	0 % ± 0 %	0 % ± 0 %	0 % ± 0 %
GGB48168	0.01 % ± 0.02 %	0 % ± 0 %	0 % ± 0 %	0 % ± 0 %	0 % ± 0 %
Slackia	0 % ± 0 %	0 % ± 0 %	0 % ± 0 %	0 % ± 0 %	0 % ± 0 %
Sutterella	0 % ± 0 %	0 % ± 0 %	0.01 % ± 0.02 %	0 % ± 0 %	0 % ± 0 %
Candidatus_Avimonas	0 % ± 0 %	0 % ± 0 %	0 % ± 0 %	0 % ± 0 %	0 % ± 0 %
GGB741	0 % ± 0 %	0 % ± 0 %	0 % ± 0 %	0 % ± 0.01 %	0 % ± 0 %
GGB45640	0 % ± 0 %	0 % ± 0 %	0 % ± 0 %	0 % ± 0 %	0 % ± 0 %
Alcaligenes	0 % ± 0 %	0 % ± 0 %	0 % ± 0 %	0 % ± 0 %	0 % ± 0.01 %
Candidatus_Gallimonas	0 % ± 0 %	0 % ± 0.01 %	0 % ± 0 %	0 % ± 0 %	0 % ± 0 %
GGB2970	0 % ± 0.01 %	0 % ± 0 %	0 % ± 0 %	0 % ± 0 %	0 % ± 0 %
GGB34900	0 % ± 0 %	0 % ± 0 %	0 % ± 0 %	0 % ± 0.01 %	0 % ± 0 %
Candidatus_Alloruminococcus	0 % ± 0 %	0 % ± 0 %	0 % ± 0 %	0 % ± 0 %	0 % ± 0 %
GGB9536	0 % ± 0 %	0 % ± 0 %	0 % ± 0 %	0 % ± 0 %	0 % ± 0 %
Candidatus_Schneewindia	0 % ± 0 %	0 % ± 0 %	0 % ± 0 %	0 % ± 0 %	0 % ± 0 %
GGB1662	0 % ± 0.01 %	0 % ± 0 %	0 % ± 0 %	0 % ± 0 %	0 % ± 0 %
GGB3123	0 % ± 0 %	0 % ± 0 %	0 % ± 0 %	0 % ± 0 %	0 % ± 0 %
GGB3265	0 % ± 0 %	0 % ± 0 %	0 % ± 0 %	0 % ± 0 %	0 % ± 0.01 %
GGB48169	0 % ± 0 %	0 % ± 0 %	0 % ± 0 %	0 % ± 0 %	0 % ± 0 %
GGB9343	0 % ± 0 %	0 % ± 0 %	0 % ± 0 %	0 % ± 0.01 %	0 % ± 0 %
GGB9623	0 % ± 0 %	0 % ± 0 %	0 % ± 0.01 %	0 % ± 0 %	0 % ± 0 %
GGB9529	0 % ± 0 %	0 % ± 0 %	0 % ± 0 %	0 % ± 0.01 %	0 % ± 0 %
Ruminococcus	0 % ± 0 %	0 % ± 0 %	0 % ± 0 %	0 % ± 0 %	0 % ± 0.01 %
GGB3297	0 % ± 0 %	0 % ± 0 %	0 % ± 0 %	0 % ± 0.01 %	0 % ± 0 %
GGB33512	0 % ± 0 %	0 % ± 0 %	0 % ± 0 %	0 % ± 0 %	0 % ± 0 %
GGB9186	0 % ± 0 %	0 % ± 0 %	0 % ± 0 %	0 % ± 0 %	0 % ± 0 %
GGB45432	0 % ± 0 %	0 % ± 0 %	0 % ± 0 %	0 % ± 0 %	0 % ± 0 %
GGB9049	0 % ± 0 %	0 % ± 0 %	0 % ± 0 %	0 % ± 0 %	0 % ± 0 %
GGB9499	0 % ± 0 %	0 % ± 0 %	0 % ± 0 %	0 % ± 0 %	0 % ± 0 %
GGB6123	0 % ± 0 %	0 % ± 0 %	0 % ± 0 %	0 % ± 0 %	0 % ± 0 %
GGB9106	0 % ± 0 %	0 % ± 0 %	0 % ± 0 %	0 % ± 0 %	0 % ± 0 %
GGB4562	0 % ± 0 %	0 % ± 0 %	0 % ± 0 %	0 % ± 0 %	0 % ± 0 %
GGB3892	0 % ± 0 %	0 % ± 0 %	0 % ± 0 %	0 % ± 0 %	0 % ± 0 %
Microbacterium	0 % ± 0 %	0 % ± 0 %	0 % ± 0 %	0 % ± 0 %	0 % ± 0 %
Merdibacter	0 % ± 0 %	0 % ± 0 %	0 % ± 0 %	0 % ± 0 %	0 % ± 0 %
GGB3323	0 % ± 0 %	0 % ± 0 %	0 % ± 0 %	0 % ± 0 %	0 % ± 0 %
Anaerofustis	0 % ± 0 %	0 % ± 0 %	0 % ± 0 %	0 % ± 0 %	0 % ± 0 %
Candidatus_Arthromitus	0 % ± 0 %	0 % ± 0 %	0 % ± 0 %	0 % ± 0 %	0 % ± 0 %
GGB9611	0 % ± 0 %	0 % ± 0 %	0 % ± 0 %	0 % ± 0 %	0 % ± 0 %
Candidatus_Gallispira	0 % ± 0 %	0 % ± 0 %	0 % ± 0 %	0 % ± 0 %	0 % ± 0 %
GGB6513	0 % ± 0 %	0 % ± 0 %	0 % ± 0 %	0 % ± 0 %	0 % ± 0 %
Fusobacterium	0 % ± 0 %	0 % ± 0 %	0 % ± 0 %	0 % ± 0 %	0 % ± 0 %
Curtobacterium	0 % ± 0 %	0 % ± 0 %	0 % ± 0 %	0 % ± 0 %	0 % ± 0 %
GGB4197	0 % ± 0 %	0 % ± 0 %	0 % ± 0 %	0 % ± 0 %	0 % ± 0 %
Traorella	0 % ± 0 %	0 % ± 0 %	0 % ± 0 %	0 % ± 0 %	0 % ± 0 %
Clostridia_unclassified	0 % ± 0 %	0 % ± 0 %	0 % ± 0 %	0 % ± 0 %	0 % ± 0 %
GGB9548	0 % ± 0 %	0 % ± 0 %	0 % ± 0 %	0 % ± 0 %	0 % ± 0 %
Gallalistipes	0 % ± 0 %	0 % ± 0 %	0 % ± 0 %	0 % ± 0 %	0 % ± 0 %
Coprobacter	0 % ± 0 %	0 % ± 0 %	0 % ± 0 %	0 % ± 0 %	0 % ± 0 %
Christensenellaceae_unclassified	0 % ± 0 %	0 % ± 0 %	0 % ± 0 %	0 % ± 0 %	0 % ± 0 %
GGB9619	0 % ± 0 %	0 % ± 0 %	0 % ± 0 %	0 % ± 0 %	0 % ± 0 %
Candidatus_Parachristensenella	0 % ± 0 %	0 % ± 0 %	0 % ± 0 %	0 % ± 0 %	0 % ± 0 %
GGB9818	0 % ± 0 %	0 % ± 0 %	0 % ± 0 %	0 % ± 0 %	0 % ± 0 %
GGB45495	0 % ± 0 %	0 % ± 0 %	0 % ± 0 %	0 % ± 0 %	0 % ± 0 %
Candidatus_Pseudoruminococcus	0 % ± 0 %	0 % ± 0 %	0 % ± 0 %	0 % ± 0 %	0 % ± 0 %
