# Supplementary material for: Dietary muramidase leads to the downregulation of peptidoglycan biosynthesis and to caecal microbial modulation in laying hens
Source: Anim Microbiome. 2026 Jan 20;8:7. doi: 10.1186/s42523-025-00506-9 (PMC12821794; doi:10.1186/s42523-025-00506-9)
Supplement: Supplementary file 3 — Supplementary Material 3: Additional file 3. List of differentially abundant genera across the treatment groups, compared to T1 (0mg/kg) [file 42523_2025_506_MOESM3_ESM.xlsx]

## Sheet: Sheet1
Differential abundant genera across the treatment groups in comparison to T1
Feature	Predictor	Estimate	Std. Error	df	t value	Pr(>|t|)	Q value	Status	Abundance
Bifidobacterium	150mg/kg	0.166037	0.0669744	44	2.47911	0.017075	0.0335312	Enriched	23.3499
Bifidobacterium	300mg/kg	0.282487	0.0669744	44	4.21784	0.000121042	0.0335312	Enriched	23.3499
Collinsella	150mg/kg	0.15417	0.0716405	55	2.152	0.035803	0.000175984	Enriched	13.9252
Collinsella	300mg/kg	0.374567	0.0716405	55	5.22842	2.73026e-06	0.000175984	Enriched	13.9252
Collinsella	450mg/kg	0.368759	0.0716405	55	5.14735	3.65584e-06	0.000175984	Enriched	13.9252
Collinsella	600mg/kg	0.32637	0.0716405	55	4.55567	2.94392e-05	0.000175984	Enriched	13.9252
Lactobacillus	150mg/kg	-0.276552	0.0977541	55	-2.82905	0.00650311	0.00021724	Depleted	4.58115
Lactobacillus	300mg/kg	-0.532932	0.0977541	55	-5.45175	1.21406e-06	0.00021724	Depleted	4.58115
Lactobacillus	450mg/kg	-0.431064	0.0977541	55	-4.40968	4.85648e-05	0.00021724	Depleted	4.58115
Lactobacillus	600mg/kg	-0.494673	0.0977541	55	-5.06038	4.99285e-06	0.00021724	Depleted	4.58115
Methanobrevibacter	150mg/kg	0.30812	0.0694382	44	4.43732	6.02557e-05	0.0013294	Enriched	2.83006
Methanobrevibacter	300mg/kg	0.249915	0.0694382	44	3.5991	0.000805511	0.0013294	Enriched	2.83006
Methanobrevibacter	450mg/kg	0.374342	0.0694382	44	5.39101	2.62559e-06	0.0013294	Enriched	2.83006
Methanobrevibacter	600mg/kg	0.264048	0.0694382	44	3.80263	0.000437491	0.0013294	Enriched	2.83006
GGB1689	150mg/kg	0.0816633	0.0366675	44	2.22713	0.0311027	0.0350994	Enriched	0.958553
GGB1689	600mg/kg	0.127051	0.0366675	44	3.46494	0.00119491	0.0350994	Enriched	0.958553
GGB14025	150mg/kg	0.0910075	0.0234008	44	3.88907	0.000336207	0.0335312	Enriched	0.745182
GGB14025	300mg/kg	0.073928	0.0234008	44	3.1592	0.00285917	0.0335312	Enriched	0.745182
Ligilactobacillus	150mg/kg	-0.227586	0.0603209	44	-3.77292	0.00047868	0.00135387	Depleted	0.546648
Ligilactobacillus	300mg/kg	-0.26704	0.0603209	44	-4.427	6.22815e-05	0.00135387	Depleted	0.546648
Ligilactobacillus	450mg/kg	-0.276249	0.0603209	44	-4.57965	3.81131e-05	0.00135387	Depleted	0.546648
Ligilactobacillus	600mg/kg	-0.294067	0.0603209	44	-4.87504	1.45517e-05	0.00135387	Depleted	0.546648
Candidatus_Roslinia	150mg/kg	0.11274	0.0332027	55	3.39551	0.00127805	0.0149972	Enriched	0.499045
Candidatus_Roslinia	300mg/kg	0.0757664	0.0332027	55	2.28193	0.0263856	0.0149972	Enriched	0.499045
Candidatus_Roslinia	450mg/kg	0.126219	0.0332027	55	3.80147	0.000362322	0.0149972	Enriched	0.499045
Candidatus_Roslinia	600mg/kg	0.130225	0.0332027	55	3.92213	0.000245809	0.0149972	Enriched	0.499045
GGB9434	300mg/kg	0.0586757	0.0167598	44	3.50097	0.00107554	0.0104197	Enriched	0.419514
GGB9434	450mg/kg	0.0517186	0.0167598	44	3.08587	0.00350413	0.0104197	Enriched	0.419514
GGB9434	600mg/kg	0.0721345	0.0167598	44	4.30401	9.21687e-05	0.0104197	Enriched	0.419514
GGB51960	300mg/kg	0.0503152	0.0190285	44	2.6442	0.0113064	0.0315603	Enriched	0.253156
GGB51960	450mg/kg	0.0440204	0.0190285	44	2.31339	0.0254354	0.0315603	Enriched	0.253156
GGB51960	600mg/kg	0.0808803	0.0190285	44	4.25048	0.000109193	0.0315603	Enriched	0.253156
Bacteroides	150mg/kg	-0.047873	0.0194277	44	-2.46416	0.0177112	0.0350994	Depleted	0.2386
Bacteroides	300mg/kg	-0.064368	0.0194277	44	-3.31321	0.00185119	0.0350994	Depleted	0.2386
Bacteroides	450mg/kg	-0.0755879	0.0194277	44	-3.89073	0.000334506	0.0350994	Depleted	0.2386
Bacteroides	600mg/kg	-0.0401202	0.0194277	44	-2.0651	0.0448362	0.0350994	Depleted	0.2386
GGB3538	150mg/kg	-0.070776	0.0252474	55	-2.8033	0.00697382	0.00247733	Depleted	0.201786
GGB3538	300mg/kg	-0.0840735	0.0252474	55	-3.32999	0.00155552	0.00247733	Depleted	0.201786
GGB3538	450mg/kg	-0.113682	0.0252474	55	-4.50271	3.53264e-05	0.00247733	Depleted	0.201786
GGB3538	600mg/kg	-0.115788	0.0252474	55	-4.58615	2.64967e-05	0.00247733	Depleted	0.201786
GGB15850	150mg/kg	-0.0771244	0.0202748	43.9999	-3.80396	0.000435741	0.0013294	Depleted	0.174933
GGB15850	300mg/kg	-0.0988056	0.0202748	43.9999	-4.87332	1.46342e-05	0.0013294	Depleted	0.174933
GGB15850	450mg/kg	-0.102917	0.0202748	43.9999	-5.07609	7.4964e-06	0.0013294	Depleted	0.174933
GGB15850	600mg/kg	-0.0653475	0.0202748	43.9999	-3.22309	0.0023903	0.0013294	Depleted	0.174933
GGB2999	150mg/kg	0.0566656	0.0201884	55	2.80684	0.00690745	0.0279472	Enriched	0.159151
GGB2999	450mg/kg	0.0792978	0.0201884	55	3.92788	0.000241265	0.0279472	Enriched	0.159151
GGB2999	600mg/kg	0.0634293	0.0201884	55	3.14186	0.00270285	0.0279472	Enriched	0.159151
GGB9775	300mg/kg	0.0342707	0.0153132	55	2.23799	0.0292904	0.0493593	Enriched	0.140924
GGB9775	450mg/kg	0.0566816	0.0153132	55	3.7015	0.000497478	0.0493593	Enriched	0.140924
GGB9775	600mg/kg	0.044475	0.0153132	55	2.90437	0.00528955	0.0493593	Enriched	0.140924
Enterococcus	150mg/kg	-0.122841	0.0353971	55	-3.47037	0.00101854	0.0110979	Depleted	0.1262
Enterococcus	300mg/kg	-0.136516	0.0353971	55	-3.8567	0.000303582	0.0110979	Depleted	0.1262
Enterococcus	450mg/kg	-0.136001	0.0353971	55	-3.84216	0.00031809	0.0110979	Depleted	0.1262
Enterococcus	600mg/kg	-0.132364	0.0353971	55	-3.73941	0.000441334	0.0110979	Depleted	0.1262
Mogibacterium	150mg/kg	0.0216357	0.00741682	44	2.91711	0.00554402	0.0174498	Enriched	0.101479
Mogibacterium	300mg/kg	0.0266426	0.00741682	44	3.59219	0.000822169	0.0174498	Enriched	0.101479
Mogibacterium	450mg/kg	0.0234151	0.00741682	44	3.15703	0.00287652	0.0174498	Enriched	0.101479
Mogibacterium	600mg/kg	0.0315619	0.00741682	44	4.25546	0.00010749	0.0174498	Enriched	0.101479
Candidatus_Pseudobutyricicoccus	300mg/kg	-0.0261297	0.0108396	55	-2.41059	0.0192966	0.0335312	Depleted	0.0849508
Candidatus_Pseudobutyricicoccus	450mg/kg	-0.0315485	0.0108396	55	-2.91049	0.00520075	0.0335312	Depleted	0.0849508
Candidatus_Pseudobutyricicoccus	600mg/kg	-0.0414661	0.0108396	55	-3.82545	0.000335589	0.0335312	Depleted	0.0849508
GGB6574	150mg/kg	-0.0609693	0.0117841	44	-5.17384	5.41925e-06	0.00021724	Depleted	0.059468
GGB6574	300mg/kg	-0.0563494	0.0117841	44	-4.7818	1.97525e-05	0.00021724	Depleted	0.059468
GGB6574	450mg/kg	-0.0640472	0.0117841	44	-5.43503	2.2656e-06	0.00021724	Depleted	0.059468
GGB6574	600mg/kg	-0.0582831	0.0117841	44	-4.9459	1.15261e-05	0.00021724	Depleted	0.059468
GGB35551	150mg/kg	-0.0398945	0.0149676	44	-2.66539	0.0107125	0.0350994	Depleted	0.0591953
GGB35551	300mg/kg	-0.0526143	0.0149676	44	-3.51522	0.00103156	0.0350994	Depleted	0.0591953
GGB35551	450mg/kg	-0.0552632	0.0149676	44	-3.69219	0.000610345	0.0350994	Depleted	0.0591953
GGB35551	600mg/kg	-0.0455934	0.0149676	44	-3.04615	0.00390834	0.0350994	Depleted	0.0591953
Pseudoflavonifractor	150mg/kg	-0.0263717	0.0100436	55	-2.62573	0.0111757	0.00135387	Depleted	0.0583783
Pseudoflavonifractor	300mg/kg	-0.044218	0.0100436	55	-4.40261	4.97471e-05	0.00135387	Depleted	0.0583783
Pseudoflavonifractor	450mg/kg	-0.0477757	0.0100436	55	-4.75684	1.46251e-05	0.00135387	Depleted	0.0583783
Pseudoflavonifractor	600mg/kg	-0.0425372	0.0100436	55	-4.23526	8.756e-05	0.00135387	Depleted	0.0583783
Candidatus_Flemingibacterium	150mg/kg	0.0149397	0.00466491	44	3.20256	0.00253242	0.027186	Enriched	0.043847
Candidatus_Flemingibacterium	450mg/kg	0.016864	0.00466491	44	3.61506	0.00076824	0.027186	Enriched	0.043847
Candidatus_Flemingibacterium	600mg/kg	0.0142263	0.00466491	44	3.04964	0.00387112	0.027186	Enriched	0.043847
GGB3033	150mg/kg	-0.0557265	0.0076091	44	-7.32366	3.84526e-09	8.83201e-09	Depleted	0.0432173
GGB3033	300mg/kg	-0.059755	0.0076091	44	-7.8531	6.56291e-10	8.83201e-09	Depleted	0.0432173
GGB3033	450mg/kg	-0.0606648	0.0076091	44	-7.97266	4.41576e-10	8.83201e-09	Depleted	0.0432173
GGB3033	600mg/kg	-0.0630907	0.0076091	44	-8.29147	1.54467e-10	8.83201e-09	Depleted	0.0432173
Candidatus_Pseudolachnospira	450mg/kg	0.00981302	0.00250408	44	3.9188	0.000306924	0.0454334	Enriched	0.0269433
Candidatus_Pseudolachnospira	600mg/kg	0.0064561	0.00250408	44	2.57823	0.0133549	0.0454334	Enriched	0.0269433
Candidatus_Neoanaerotignum	300mg/kg	-0.0075088	0.00288334	44	-2.6042	0.012511	0.0367507	Depleted	0.0243532
Candidatus_Neoanaerotignum	450mg/kg	-0.010683	0.00288334	44	-3.70506	0.000587239	0.0367507	Depleted	0.0243532
Candidatus_Neoanaerotignum	600mg/kg	-0.00936738	0.00288334	44	-3.24879	0.00222302	0.0367507	Depleted	0.0243532
GGB38744	600mg/kg	0.0110094	0.00312805	55	3.51956	0.000876205	0.0479677	Enriched	0.022695
GGB42378	150mg/kg	0.00641186	0.00245159	55	2.61539	0.0114804	0.00691533	Enriched	0.0131335
Candidatus_Heteroscilispira	150mg/kg	-0.011108	0.00138327	44	-8.03021	3.65065e-10	1.99336e-10	Depleted	0.00931283
Candidatus_Heteroscilispira	300mg/kg	-0.0127818	0.00138327	44	-9.24024	7.21091e-12	1.99336e-10	Depleted	0.00931283
Candidatus_Heteroscilispira	450mg/kg	-0.0130701	0.00138327	44	-9.44871	3.72806e-12	1.99336e-10	Depleted	0.00931283
Candidatus_Heteroscilispira	600mg/kg	-0.0129663	0.00138327	44	-9.37361	4.72529e-12	1.99336e-10	Depleted	0.00931283
Plantibacter	450mg/kg	0.00510786	0.00134243	44	3.80493	0.00043446	0.00247733	Enriched	0.00738033
Plantibacter	600mg/kg	0.00589109	0.00134243	44	4.38836	7.04687e-05	0.00247733	Enriched	0.00738033
Candidatus_Allobutyricicoccus	150mg/kg	-0.00300242	0.000910012	44	-3.29932	0.00192597	0.00156834	Depleted	0.00371233
Candidatus_Allobutyricicoccus	300mg/kg	-0.00377413	0.000910012	44	-4.14734	0.000151061	0.00156834	Depleted	0.00371233
Candidatus_Allobutyricicoccus	450mg/kg	-0.00440799	0.000910012	44	-4.84388	1.61187e-05	0.00156834	Depleted	0.00371233
Candidatus_Allobutyricicoccus	600mg/kg	-0.00423086	0.000910012	44	-4.64924	3.04212e-05	0.00156834	Depleted	0.00371233
Romboutsia	150mg/kg	0.00194514	0.000503758	55	3.86125	0.000299174	0.0350994	Enriched	0.00344233
Romboutsia	450mg/kg	0.00143633	0.000503758	55	2.85122	0.00612148	0.0350994	Enriched	0.00344233
Romboutsia	600mg/kg	0.00150351	0.000503758	55	2.98459	0.00423045	0.0350994	Enriched	0.00344233
