# Supplementary material for: Dietary muramidase leads to the downregulation of peptidoglycan biosynthesis and to caecal microbial modulation in laying hens
Source: Anim Microbiome. 2026 Jan 20;8:7. doi: 10.1186/s42523-025-00506-9 (PMC12821794; doi:10.1186/s42523-025-00506-9)
Supplement: Supplementary file 4 — Supplementary Material 4: Additional file 4. List of differentially abundant KOs across the treatment groups, compared to T1 (0mg/kg) [file 42523_2025_506_MOESM4_ESM.xlsx]

## Sheet: Sheet1
List of differentially abundant orthologs across the treatment groups, compared to T1 (0mg/kg)
KO	Comparison group	Coefficient	Standard error	Non 0 samples	P value	Q value
K00703	600mg/kg	-1.2249	0.135615	60	1.68275e-19	1.42832e-15
K06407	600mg/kg	-1.53593	0.172394	58	5.12984e-19	2.1771e-15
K00198	600mg/kg	-1.09252	0.127103	60	8.28619e-18	2.34444e-14
K06407	300mg/kg	-1.35292	0.160353	58	3.253e-17	6.90287e-14
K01867	300mg/kg	-0.907343	0.108585	60	6.48473e-17	1.10085e-13
K00703	300mg/kg	-1.05109	0.127159	60	1.38576e-16	1.68033e-13
K00703	450mg/kg	-1.05283	0.127239	60	1.29067e-16	1.68033e-13
K00925	300mg/kg	-1.35672	0.165795	60	2.76568e-16	2.93438e-13
K02117	600mg/kg	-1.15666	0.142776	60	5.4429e-16	5.13326e-13
K07406	600mg/kg	-1.34596	0.167339	59	8.74614e-16	7.42373e-13
K01867	450mg/kg	-0.847763	0.106428	60	1.64397e-15	1.26855e-12
K00198	450mg/kg	-1.01042	0.127395	60	2.1666e-15	1.53251e-12
K02029	300mg/kg	-1.2585	0.162592	60	9.92187e-15	6.47822e-12
K00854	300mg/kg	-0.815517	0.105969	60	1.40632e-14	8.52629e-12
K00975	300mg/kg	-1.03768	0.135289	60	1.71873e-14	9.11788e-12
K04835	600mg/kg	-1.98356	0.258376	56	1.62833e-14	9.11788e-12
K10118	600mg/kg	-1.69074	0.220911	60	1.9564e-14	9.76819e-12
K03217	300mg/kg	-1.91876	0.25211	60	2.72455e-14	1.28478e-11
K01006	450mg/kg	-0.590354	0.0792916	60	9.6687e-14	4.31936e-11
K11069	300mg/kg	-1.84487	0.248149	60	1.04923e-13	4.45292e-11
K03588	300mg/kg	-1.47263	0.199205	60	1.44048e-13	5.8223e-11
K00975	450mg/kg	-0.995018	0.135114	60	1.78114e-13	6.5732e-11
K06407	450mg/kg	-1.05631	0.143429	58	1.77549e-13	6.5732e-11
K00198	300mg/kg	-0.934197	0.127364	60	2.21917e-13	7.84845e-11
K00975	600mg/kg	-0.987737	0.13491	60	2.45315e-13	8.02998e-11
K02117	300mg/kg	-1.04141	0.142345	60	2.55332e-13	8.02998e-11
K02342	300mg/kg	-1.81162	0.247624	60	2.5543e-13	8.02998e-11
K04763	300mg/kg	-1.82443	0.249609	60	2.68793e-13	8.14827e-11
K01752	300mg/kg	-1.44539	0.199271	60	4.06434e-13	1.18959e-10
K01611	600mg/kg	-1.1439	0.157908	60	4.35456e-13	1.19231e-10
K03705	600mg/kg	-1.49601	0.206395	60	4.22098e-13	1.19231e-10
K05833	300mg/kg	-0.920001	0.127351	60	5.04316e-13	1.3377e-10
K02528	300mg/kg	-1.3236	0.183851	60	6.05153e-13	1.51075e-10
K03075	450mg/kg	-1.23576	0.171638	60	6.03102e-13	1.51075e-10
K00854	600mg/kg	-0.751125	0.105072	60	8.76343e-13	2.12526e-10
K00088	300mg/kg	-1.31969	0.185593	60	1.15476e-12	2.72267e-10
K20074	600mg/kg	-1.4987	0.211237	60	1.29455e-12	2.96976e-10
K02793	300mg/kg	-1.79284	0.253672	59	1.57693e-12	3.52236e-10
K02034	300mg/kg	-1.22305	0.173262	60	1.67717e-12	3.6502e-10
K03686	600mg/kg	-1.19389	0.170192	60	2.30044e-12	4.54096e-10
K07406	450mg/kg	-1.0543	0.150159	59	2.19871e-12	4.54096e-10
K07456	300mg/kg	-1.4557	0.207467	60	2.27438e-12	4.54096e-10
K07699	600mg/kg	-1.07192	0.152635	59	2.17553e-12	4.54096e-10
K00872	300mg/kg	-2.04872	0.292652	58	2.54987e-12	4.80962e-10
K16924	300mg/kg	-2.05117	0.292939	59	2.52242e-12	4.80962e-10
K10773	300mg/kg	-1.10418	0.158781	60	3.54772e-12	6.54631e-10
K01989	300mg/kg	-1.82451	0.262648	59	3.74245e-12	6.73488e-10
K07406	300mg/kg	-1.03586	0.149171	59	3.8086e-12	6.73488e-10
K03798	300mg/kg	-1.2846	0.185327	60	4.16284e-12	7.21106e-10
K02881	300mg/kg	-1.14612	0.166678	60	6.14498e-12	1.04317e-09
K20074	300mg/kg	-1.48166	0.2157	60	6.46153e-12	1.0754e-09
K02004	300mg/kg	-0.990183	0.144379	60	6.9716e-12	1.13798e-09
K01611	450mg/kg	-1.06462	0.155549	60	7.6845e-12	1.23068e-09
K01462	300mg/kg	-1.30828	0.191237	60	7.8562e-12	1.23488e-09
K01595	300mg/kg	-2.30995	0.338065	57	8.32391e-12	1.28461e-09
K00651	300mg/kg	-0.928603	0.136583	60	1.05474e-11	1.59834e-09
K03686	300mg/kg	-1.17419	0.172769	60	1.07334e-11	1.59834e-09
K00925	600mg/kg	-1.12478	0.165783	60	1.16362e-11	1.7029e-09
K00041	450mg/kg	-1.02585	0.152216	59	1.59041e-11	2.17733e-09
K02796	300mg/kg	-2.15078	0.31894	55	1.54596e-11	2.17733e-09
K03284	300mg/kg	-1.25458	0.186146	58	1.58636e-11	2.17733e-09
K08724	300mg/kg	-1.88335	0.279183	59	1.52058e-11	2.17733e-09
K13640	300mg/kg	0.992392	0.147587	60	1.76675e-11	2.38034e-09
K04835	450mg/kg	-1.47738	0.220171	56	1.94414e-11	2.57842e-09
K05942	600mg/kg	-1.7163	0.255981	54	2.01694e-11	2.63381e-09
K05833	600mg/kg	-0.847471	0.126802	60	2.33442e-11	3.0022e-09
K03697	300mg/kg	-1.80672	0.270559	58	2.42644e-11	3.07398e-09
K01776	300mg/kg	-1.76229	0.264163	60	2.53701e-11	3.16679e-09
K03315	300mg/kg	-1.07455	0.161727	60	3.04785e-11	3.7493e-09
K02761	300mg/kg	-1.8431	0.277716	60	3.20958e-11	3.89185e-09
K00041	600mg/kg	-0.998704	0.150745	59	3.46926e-11	4.14748e-09
K03609	600mg/kg	-0.966576	0.146216	60	3.8279e-11	4.45085e-09
K03705	300mg/kg	-1.38189	0.209024	60	3.8128e-11	4.45085e-09
K03484	300mg/kg	-1.85612	0.281337	60	4.18178e-11	4.79662e-09
K10254	450mg/kg	-1.70728	0.25895	58	4.30799e-11	4.81134e-09
K22394	300mg/kg	-2.23227	0.338477	54	4.2515e-11	4.81134e-09
K01867	600mg/kg	-0.658671	0.100096	60	4.69251e-11	5.11738e-09
K03501	300mg/kg	-1.53487	0.233261	60	4.70259e-11	5.11738e-09
K00760	300mg/kg	-1.30239	0.198378	60	5.19561e-11	5.58233e-09
K01531	300mg/kg	-2.14757	0.328503	58	6.25744e-11	6.63915e-09
K01223	300mg/kg	-1.39707	0.213793	59	6.37408e-11	6.66742e-09
K05946	300mg/kg	-1.94799	0.298244	59	6.51041e-11	6.66742e-09
K12573	300mg/kg	-1.58084	0.24204	60	6.51974e-11	6.66742e-09
K03070	300mg/kg	-1.08782	0.166667	60	6.71484e-11	6.78518e-09
K07699	300mg/kg	-0.954564	0.146367	59	6.95188e-11	6.94207e-09
K02028	300mg/kg	-1.35108	0.207559	60	7.54706e-11	7.41659e-09
K06994	300mg/kg	-1.88049	0.288938	59	7.60183e-11	7.41659e-09
K02027	300mg/kg	-1.71938	0.264325	59	7.78048e-11	7.50463e-09
K01876	300mg/kg	-1.09405	0.168486	60	8.39231e-11	8.00381e-09
K03488	300mg/kg	-1.81986	0.280551	60	8.77136e-11	8.27236e-09
K22393	300mg/kg	-2.09153	0.322888	58	9.32057e-11	8.69373e-09
K06890	300mg/kg	-2.07739	0.321184	58	9.9375e-11	9.16843e-09
K00865	300mg/kg	-1.69813	0.262867	60	1.04659e-10	9.35171e-09
K01006	300mg/kg	-0.510324	0.0790169	60	1.05802e-10	9.35171e-09
K02838	300mg/kg	-1.1441	0.177191	60	1.0687e-10	9.35171e-09
K03704	300mg/kg	-0.898149	0.138989	60	1.03325e-10	9.35171e-09
K04066	300mg/kg	-1.41224	0.218686	60	1.06214e-10	9.35171e-09
K03048	300mg/kg	-1.65665	0.256776	59	1.10573e-10	9.57694e-09
K04835	300mg/kg	-1.37794	0.213702	56	1.13366e-10	9.71968e-09
K10119	600mg/kg	-1.27111	0.197578	59	1.24744e-10	1.05882e-08
K01537	300mg/kg	-1.77792	0.276953	60	1.3664e-10	1.11999e-08
K06131	300mg/kg	-1.56809	0.244153	60	1.33997e-10	1.11999e-08
K06863	450mg/kg	1.39788	0.217679	60	1.34712e-10	1.11999e-08
K10118	450mg/kg	-1.33649	0.208211	60	1.37228e-10	1.11999e-08
K00703	150mg/kg	-0.729048	0.113724	60	1.44881e-10	1.17119e-08
K06180	300mg/kg	-1.37839	0.215548	60	1.60747e-10	1.28719e-08
K03625	300mg/kg	-1.32495	0.207366	60	1.66546e-10	1.32116e-08
K00867	300mg/kg	-1.71397	0.268485	59	1.72707e-10	1.34286e-08
K02795	300mg/kg	-1.91387	0.299775	59	1.7211e-10	1.34286e-08
K10254	300mg/kg	-1.62176	0.254088	58	1.74028e-10	1.34286e-08
K00943	300mg/kg	-1.54716	0.242516	60	1.77545e-10	1.35766e-08
K00041	300mg/kg	-0.942172	0.147759	59	1.81274e-10	1.3738e-08
K03075	600mg/kg	-1.07458	0.16865	60	1.86998e-10	1.39232e-08
K10039	300mg/kg	-2.02063	0.317062	58	1.85409e-10	1.39232e-08
K15024	600mg/kg	-1.9465	0.305751	52	1.93673e-10	1.42947e-08
K07284	300mg/kg	-2.35177	0.369677	57	1.99563e-10	1.46025e-08
K22044	300mg/kg	-1.6826	0.264638	59	2.04221e-10	1.48156e-08
K07040	300mg/kg	-1.70519	0.268382	60	2.10338e-10	1.51301e-08
K00759	300mg/kg	-1.73531	0.273208	60	2.13089e-10	1.51991e-08
K03076	300mg/kg	-1.20249	0.189505	60	2.21774e-10	1.56868e-08
K01646	600mg/kg	-1.64101	0.259058	60	2.38075e-10	1.67006e-08
K01142	300mg/kg	-1.38764	0.219144	60	2.41845e-10	1.67131e-08
K21567	300mg/kg	-1.49876	0.236701	60	2.4219e-10	1.67131e-08
K03100	300mg/kg	-1.8053	0.285398	60	2.52322e-10	1.72516e-08
K07386	300mg/kg	-1.63786	0.258971	59	2.54059e-10	1.72516e-08
K03588	450mg/kg	-1.26427	0.20003	60	2.60879e-10	1.75741e-08
K06199	300mg/kg	-1.57033	0.248612	60	2.67749e-10	1.78949e-08
K05985	300mg/kg	-1.77949	0.282082	59	2.81896e-10	1.86932e-08
K06407	150mg/kg	-0.836899	0.13276	58	2.90333e-10	1.91035e-08
K03436	300mg/kg	-2.02873	0.322204	58	3.04618e-10	1.97374e-08
K07177	300mg/kg	-1.55791	0.247407	60	3.03557e-10	1.97374e-08
K01867	150mg/kg	-0.62279	0.0989793	60	3.13148e-10	2.01364e-08
K03697	600mg/kg	-1.63365	0.259925	58	3.27659e-10	2.09111e-08
K08968	300mg/kg	-2.71455	0.432006	47	3.30865e-10	2.09581e-08
K01788	300mg/kg	-2.24638	0.357677	52	3.37555e-10	2.10674e-08
K02440	300mg/kg	-1.70282	0.271082	59	3.35149e-10	2.10674e-08
K03723	300mg/kg	-1.67898	0.267864	60	3.65665e-10	2.26552e-08
K03736	600mg/kg	-2.20303	0.352223	47	3.98396e-10	2.45043e-08
K00854	450mg/kg	-0.652035	0.104271	60	4.01916e-10	2.45429e-08
K20112	300mg/kg	-1.93807	0.31014	58	4.12992e-10	2.50391e-08
K00150	450mg/kg	1.36752	0.218937	59	4.20556e-10	2.53169e-08
K00198	150mg/kg	-0.797166	0.127702	60	4.30877e-10	2.5555e-08
K00763	300mg/kg	-1.45968	0.23392	60	4.37316e-10	2.5555e-08
K01499	450mg/kg	1.3003	0.208336	59	4.33879e-10	2.5555e-08
K01775	300mg/kg	-1.39366	0.223368	60	4.39565e-10	2.5555e-08
K02029	600mg/kg	-1.0174	0.162995	60	4.32254e-10	2.5555e-08
K08659	300mg/kg	-1.71138	0.274383	60	4.45539e-10	2.57261e-08
K06863	150mg/kg	1.35848	0.218507	60	5.06509e-10	2.9049e-08
K01611	300mg/kg	-0.940533	0.151491	60	5.34946e-10	3.0474e-08
K00075	300mg/kg	-1.43397	0.23119	60	5.55493e-10	3.0617e-08
K02113	300mg/kg	-1.68724	0.271864	59	5.42841e-10	3.0617e-08
K03091	600mg/kg	-1.08673	0.175188	60	5.53231e-10	3.0617e-08
K09747	300mg/kg	-0.906322	0.146078	60	5.49178e-10	3.0617e-08
K11072	300mg/kg	-1.23921	0.199734	60	5.49292e-10	3.0617e-08
K01597	300mg/kg	-2.16609	0.349348	54	5.63206e-10	3.08419e-08
K01893	300mg/kg	-1.30464	0.210553	60	5.78229e-10	3.14616e-08
K07258	300mg/kg	-1.52468	0.246169	60	5.87942e-10	3.17863e-08
K03284	600mg/kg	-1.09491	0.176816	58	5.92604e-10	3.18356e-08
K02341	300mg/kg	-1.21068	0.195563	60	5.98845e-10	3.19685e-08
K02529	300mg/kg	-1.14812	0.185518	60	6.0657e-10	3.21785e-08
K00537	300mg/kg	-1.41347	0.228517	59	6.19387e-10	3.26544e-08
K02796	600mg/kg	-1.80467	0.292212	55	6.57848e-10	3.4468e-08
K01854	300mg/kg	-0.941089	0.152694	60	7.12802e-10	3.71182e-08
K07738	300mg/kg	-1.51157	0.245487	60	7.39453e-10	3.82712e-08
K21071	600mg/kg	-0.646817	0.105151	60	7.68478e-10	3.95324e-08
K03701	300mg/kg	-1.20371	0.195844	60	7.93236e-10	4.05602e-08
K01870	300mg/kg	-1.35095	0.219871	60	8.03319e-10	4.08298e-08
K03217	600mg/kg	-1.54531	0.251923	60	8.56693e-10	4.32834e-08
K03595	300mg/kg	-1.49927	0.244573	60	8.78044e-10	4.40996e-08
K12555	300mg/kg	-1.66561	0.271909	60	9.03315e-10	4.5102e-08
K03470	300mg/kg	-1.27803	0.208685	60	9.11402e-10	4.52397e-08
K02342	450mg/kg	-1.51594	0.247572	60	9.16985e-10	4.52521e-08
K03602	300mg/kg	-1.3513	0.221044	60	9.76166e-10	4.78942e-08
K01193	300mg/kg	-1.77506	0.29046	59	9.88692e-10	4.823e-08
K05822	300mg/kg	-1.51341	0.247842	58	1.01938e-09	4.9318e-08
K10120	300mg/kg	-2.49577	0.408752	54	1.02262e-09	4.9318e-08
K01304	300mg/kg	-2.12628	0.348524	52	1.05538e-09	5.05544e-08
K02529	600mg/kg	-1.11378	0.182585	60	1.06016e-09	5.05544e-08
K02073	300mg/kg	-1.62948	0.267294	59	1.08619e-09	5.15058e-08
K00053	150mg/kg	0.536207	0.0880162	60	1.11407e-09	5.22536e-08
K01126	300mg/kg	-1.58865	0.260771	60	1.11427e-09	5.22536e-08
K09747	600mg/kg	-0.884865	0.145346	60	1.14329e-09	5.332e-08
K09747	450mg/kg	-0.885763	0.145548	60	1.15971e-09	5.37902e-08
K00925	450mg/kg	-1.00715	0.165838	60	1.2545e-09	5.75577e-08
K02346	300mg/kg	-1.18159	0.194541	60	1.24983e-09	5.75577e-08
K02992	300mg/kg	-0.995062	0.164028	60	1.308e-09	5.96898e-08
K11072	600mg/kg	-1.19573	0.197168	60	1.32334e-09	6.0067e-08
K01887	300mg/kg	-1.67869	0.276884	60	1.33766e-09	6.03938e-08
K03609	300mg/kg	-0.854878	0.141182	60	1.40275e-09	6.29974e-08
K03581	300mg/kg	-2.19422	0.362692	55	1.45012e-09	6.4533e-08
K03652	300mg/kg	-1.65155	0.273002	59	1.45215e-09	6.4533e-08
K04483	450mg/kg	1.27393	0.210694	60	1.48158e-09	6.51587e-08
K10254	600mg/kg	-1.49424	0.247122	58	1.47963e-09	6.51587e-08
K02120	300mg/kg	-0.847752	0.140515	60	1.60783e-09	7.03468e-08
K02356	300mg/kg	-0.940544	0.15596	60	1.63275e-09	7.10708e-08
K00287	300mg/kg	-1.79931	0.298555	58	1.67308e-09	7.13623e-08
K00963	300mg/kg	-1.72951	0.286922	59	1.66179e-09	7.13623e-08
K03523	300mg/kg	-1.86424	0.30929	57	1.6652e-09	7.13623e-08
K10119	300mg/kg	-1.14012	0.189105	59	1.6496e-09	7.13623e-08
K02930	450mg/kg	1.56354	0.259484	58	1.68503e-09	7.15127e-08
K03572	300mg/kg	-1.27896	0.212345	60	1.71215e-09	7.19441e-08
K16169	600mg/kg	-1.61921	0.268837	60	1.71179e-09	7.19441e-08
K03978	300mg/kg	-1.44454	0.239909	59	1.73134e-09	7.23922e-08
K05837	300mg/kg	-1.59735	0.265323	59	1.73996e-09	7.23962e-08
K03648	300mg/kg	-1.19659	0.198797	60	1.75317e-09	7.25896e-08
K03215	300mg/kg	-1.72496	0.286621	59	1.7629e-09	7.26383e-08
K01465	300mg/kg	-1.5544	0.258573	60	1.83889e-09	7.54032e-08
K07305	600mg/kg	-1.73302	0.288791	59	1.96177e-09	8.00555e-08
K03744	300mg/kg	-1.14189	0.190326	60	1.97723e-09	8.03003e-08
K02003	300mg/kg	-0.979413	0.163393	60	2.04456e-09	8.26394e-08
K09861	300mg/kg	-1.45221	0.24266	60	2.16985e-09	8.72875e-08
K04488	300mg/kg	-1.26174	0.210888	60	2.19107e-09	8.77256e-08
K10112	300mg/kg	-1.48284	0.247975	60	2.23438e-09	8.90395e-08
K02029	450mg/kg	-0.978201	0.163649	60	2.26683e-09	8.94922e-08
K16787	300mg/kg	-0.604655	0.101155	60	2.26585e-09	8.94922e-08
K09748	300mg/kg	-1.43197	0.239662	60	2.30134e-09	9.04343e-08
K03431	300mg/kg	-1.07404	0.179923	60	2.3802e-09	9.31022e-08
K03284	450mg/kg	-1.03565	0.173558	58	2.41386e-09	9.37918e-08
K03571	300mg/kg	-3.84623	0.644608	44	2.41993e-09	9.37918e-08
K07052	300mg/kg	-1.54043	0.25823	60	2.44147e-09	9.40093e-08
K08998	300mg/kg	-1.14529	0.192005	60	2.4477e-09	9.40093e-08
K03979	300mg/kg	-1.21272	0.20384	60	2.69201e-09	1.02927e-07
K06950	300mg/kg	-1.48932	0.250386	60	2.71269e-09	1.03252e-07
K09955	600mg/kg	-1.51987	0.255693	55	2.77946e-09	1.05322e-07
K12700	300mg/kg	-2.00903	0.338047	57	2.79797e-09	1.05552e-07
K02939	300mg/kg	-1.03884	0.174929	60	2.87386e-09	1.07611e-07
K10112	600mg/kg	-1.43381	0.241447	60	2.87791e-09	1.07611e-07
K02110	300mg/kg	-1.07933	0.181885	60	2.95404e-09	1.09973e-07
K02074	300mg/kg	-1.63379	0.275355	59	2.96754e-09	1.09994e-07
K02795	450mg/kg	-1.74117	0.293787	59	3.09196e-09	1.14107e-07
K12308	450mg/kg	-1.01369	0.171626	60	3.49733e-09	1.28508e-07
K03497	300mg/kg	-0.777719	0.131697	60	3.51888e-09	1.28742e-07
K03315	600mg/kg	-0.933169	0.158244	60	3.70126e-09	1.34832e-07
K22441	300mg/kg	-1.91242	0.324341	58	3.7171e-09	1.34832e-07
K03698	600mg/kg	-1.50811	0.255805	56	3.73392e-09	1.34866e-07
K00858	300mg/kg	-1.57415	0.267067	59	3.76503e-09	1.35363e-07
K01607	300mg/kg	-1.80462	0.306201	58	3.77956e-09	1.35363e-07
K15024	450mg/kg	-1.58612	0.26921	52	3.82076e-09	1.36263e-07
K01572	300mg/kg	-0.630231	0.107052	60	3.92912e-09	1.3896e-07
K02069	300mg/kg	-1.84177	0.312828	56	3.92134e-09	1.3896e-07
K03589	300mg/kg	-1.41612	0.240676	60	4.00641e-09	1.41106e-07
K05942	300mg/kg	-1.30843	0.222511	54	4.09534e-09	1.43642e-07
K10118	300mg/kg	-1.20145	0.204483	60	4.21447e-09	1.47212e-07
K16169	300mg/kg	-1.61982	0.275868	60	4.31285e-09	1.50031e-07
K01939	300mg/kg	-0.946596	0.161247	60	4.34522e-09	1.50416e-07
K02004	450mg/kg	-0.841506	0.143358	60	4.35937e-09	1.50416e-07
K03550	300mg/kg	-1.62509	0.277053	59	4.47457e-09	1.53766e-07
K02440	450mg/kg	-1.5519	0.26476	59	4.58601e-09	1.56434e-07
K03091	450mg/kg	-1.0382	0.177124	60	4.58906e-09	1.56434e-07
K00760	600mg/kg	-1.1502	0.196394	60	4.72419e-09	1.59757e-07
K03704	450mg/kg	-0.813283	0.138857	60	4.7134e-09	1.59757e-07
K03654	300mg/kg	-1.90824	0.325972	51	4.79869e-09	1.61632e-07
K03075	300mg/kg	-0.976871	0.166898	60	4.82464e-09	1.61864e-07
K01733	300mg/kg	-1.62889	0.278546	57	4.98035e-09	1.64565e-07
K03499	300mg/kg	-1.0949	0.187221	60	4.97071e-09	1.64565e-07
K07456	600mg/kg	-1.20991	0.206902	60	4.9827e-09	1.64565e-07
K12952	300mg/kg	-1.56507	0.267589	58	4.95173e-09	1.64565e-07
K05832	300mg/kg	-1.12658	0.1928	60	5.11926e-09	1.6842e-07
K02795	600mg/kg	-1.70957	0.292718	59	5.2092e-09	1.70717e-07
K01890	300mg/kg	-1.31406	0.225058	60	5.25886e-09	1.71108e-07
K02793	450mg/kg	-1.39848	0.239536	59	5.27372e-09	1.71108e-07
K04047	300mg/kg	-2.03832	0.349168	56	5.29478e-09	1.71108e-07
K11749	300mg/kg	-1.34865	0.231035	58	5.30178e-09	1.71108e-07
K02018	150mg/kg	0.726275	0.124471	60	5.3824e-09	1.71751e-07
K02435	300mg/kg	-1.53456	0.262943	59	5.3436e-09	1.71751e-07
K02876	300mg/kg	-0.810299	0.138869	60	5.37918e-09	1.71751e-07
K22927	300mg/kg	-1.39774	0.239607	60	5.42838e-09	1.7257e-07
K06023	300mg/kg	-1.33884	0.229606	60	5.5085e-09	1.74463e-07
K00974	300mg/kg	-1.41636	0.242968	59	5.56172e-09	1.75494e-07
K00864	300mg/kg	-1.21456	0.208435	60	5.64261e-09	1.77387e-07
K01803	300mg/kg	-0.870965	0.14957	60	5.77614e-09	1.79589e-07
K06889	300mg/kg	-1.33134	0.228623	60	5.77061e-09	1.79589e-07
K07533	300mg/kg	-1.54139	0.264686	59	5.76362e-09	1.79589e-07
K01644	600mg/kg	-2.32375	0.399107	46	5.80113e-09	1.79708e-07
K00790	300mg/kg	-1.24667	0.214204	60	5.88478e-09	1.81409e-07
K02687	300mg/kg	-1.36646	0.234803	59	5.89879e-09	1.81409e-07
K01662	300mg/kg	-1.65286	0.284152	59	5.99824e-09	1.83802e-07
K07580	450mg/kg	1.52711	0.262623	58	6.06898e-09	1.853e-07
K01187	300mg/kg	-1.67811	0.288657	60	6.11717e-09	1.85438e-07
K03697	450mg/kg	-1.44996	0.249404	58	6.1103e-09	1.85438e-07
K04083	300mg/kg	-1.63942	0.282091	60	6.18495e-09	1.86825e-07
K07406	150mg/kg	-0.798568	0.137429	59	6.21881e-09	1.87182e-07
K01491	300mg/kg	-0.991848	0.170913	60	6.5041e-09	1.9439e-07
K07088	300mg/kg	-1.28692	0.221749	59	6.49489e-09	1.9439e-07
K03210	300mg/kg	-1.62245	0.279777	59	6.66796e-09	1.98588e-07
K16924	450mg/kg	-1.60889	0.277587	59	6.79203e-09	2.01576e-07
K00655	300mg/kg	-1.48009	0.255541	59	6.95628e-09	2.05731e-07
K00244	300mg/kg	-1.81397	0.313279	58	7.02765e-09	2.07121e-07
K02428	300mg/kg	-1.31838	0.227807	60	7.1529e-09	2.09266e-07
K02809	300mg/kg	-2.99014	0.516718	43	7.17443e-09	2.09266e-07
K02810	300mg/kg	-2.99014	0.516718	43	7.17443e-09	2.09266e-07
K06949	300mg/kg	-1.31155	0.226797	60	7.34158e-09	2.13409e-07
K00057	300mg/kg	-1.20681	0.208763	60	7.43611e-09	2.15409e-07
K00150	150mg/kg	1.27738	0.221001	59	7.47093e-09	2.15409e-07
K02834	300mg/kg	-1.00976	0.174726	60	7.5104e-09	2.15409e-07
K05942	450mg/kg	-1.26958	0.219686	54	7.51191e-09	2.15409e-07
K17076	300mg/kg	-2.31599	0.400855	51	7.5762e-09	2.16521e-07
K00054	300mg/kg	-1.64452	0.284717	60	7.64959e-09	2.17885e-07
K03177	300mg/kg	-1.33125	0.230629	59	7.82141e-09	2.22034e-07
K02027	600mg/kg	-1.46477	0.253854	59	7.92077e-09	2.24105e-07
K01953	300mg/kg	-1.36892	0.237537	60	8.26347e-09	2.31606e-07
K03686	450mg/kg	-0.98465	0.170827	60	8.21326e-09	2.31606e-07
K03705	450mg/kg	-1.16967	0.202965	60	8.26774e-09	2.31606e-07
K00604	300mg/kg	-1.51545	0.263046	60	8.3541e-09	2.33255e-07
K02528	600mg/kg	-1.05647	0.183852	60	9.12211e-09	2.53864e-07
K10117	600mg/kg	-0.973419	0.169418	60	9.15624e-09	2.53981e-07
K11717	300mg/kg	-1.48136	0.257925	60	9.28199e-09	2.55797e-07
K21071	450mg/kg	-0.594354	0.103486	60	9.28198e-09	2.55797e-07
K04094	300mg/kg	-1.65824	0.28877	59	9.3319e-09	2.5634e-07
K00759	600mg/kg	-1.54116	0.268471	60	9.43899e-09	2.57615e-07
K09705	300mg/kg	-1.97297	0.343689	58	9.4364e-09	2.57615e-07
K01921	300mg/kg	-1.44957	0.252565	60	9.50263e-09	2.5852e-07
K03574	300mg/kg	-2.07948	0.362419	56	9.59212e-09	2.59293e-07
K22394	450mg/kg	-1.67001	0.291029	54	9.56422e-09	2.59293e-07
K03526	450mg/kg	-0.563436	0.0982289	60	9.69647e-09	2.61281e-07
K01869	300mg/kg	-1.06364	0.185487	60	9.7908e-09	2.62988e-07
K00790	600mg/kg	-1.21886	0.212692	60	1.00075e-08	2.6796e-07
K03739	600mg/kg	-1.52236	0.26586	60	1.02731e-08	2.74208e-07
K03216	300mg/kg	-1.31678	0.230244	60	1.07115e-08	2.85013e-07
K16786	450mg/kg	-0.541796	0.0947563	60	1.0792e-08	2.86259e-07
K00053	450mg/kg	0.503826	0.0881335	60	1.0866e-08	2.87323e-07
K03629	300mg/kg	-1.388	0.24295	59	1.10937e-08	2.92432e-07
K03424	300mg/kg	-1.55084	0.271641	60	1.13543e-08	2.98375e-07
K03703	300mg/kg	-1.36486	0.239234	59	1.16264e-08	3.01789e-07
K08724	600mg/kg	-1.50324	0.263478	59	1.16087e-08	3.01789e-07
K11069	600mg/kg	-1.40631	0.246491	60	1.16128e-08	3.01789e-07
K20074	450mg/kg	-1.2154	0.212999	60	1.15568e-08	3.01789e-07
K02240	300mg/kg	-2.52423	0.44277	46	1.19113e-08	3.0824e-07
K03124	450mg/kg	1.34345	0.23575	59	1.20773e-08	3.11588e-07
K02860	300mg/kg	-1.39024	0.244051	60	1.22291e-08	3.14548e-07
K00088	450mg/kg	-1.05701	0.18562	60	1.23728e-08	3.15377e-07
K00088	600mg/kg	-1.05854	0.185884	60	1.23652e-08	3.15377e-07
K01597	450mg/kg	-1.84506	0.323972	54	1.23278e-08	3.15377e-07
K02869	150mg/kg	1.57244	0.276189	54	1.24575e-08	3.16585e-07
K00759	450mg/kg	-1.52871	0.268774	60	1.28751e-08	3.26221e-07
K03231	450mg/kg	1.24385	0.218919	60	1.33285e-08	3.36703e-07
K01921	600mg/kg	-1.39018	0.244815	60	1.35899e-08	3.42287e-07
K00010	450mg/kg	-1.29074	0.22745	56	1.38825e-08	3.48623e-07
K00868	300mg/kg	-1.16242	0.205018	60	1.42927e-08	3.57865e-07
K10439	300mg/kg	-2.08446	0.367726	54	1.4404e-08	3.59591e-07
K01872	300mg/kg	-1.35207	0.238565	60	1.44896e-08	3.60668e-07
K00942	300mg/kg	-1.59818	0.282256	60	1.49484e-08	3.68844e-07
K01879	300mg/kg	-1.50322	0.265459	60	1.49002e-08	3.68844e-07
K02073	450mg/kg	-1.47995	0.26136	59	1.492e-08	3.68844e-07
K01193	600mg/kg	-1.60846	0.284476	59	1.56636e-08	3.84257e-07
K16786	300mg/kg	-0.535766	0.0947563	60	1.56618e-08	3.84257e-07
K01101	300mg/kg	-1.49018	0.263677	55	1.59024e-08	3.88194e-07
K03315	450mg/kg	-0.888242	0.157172	60	1.59156e-08	3.88194e-07
K01892	300mg/kg	-1.57608	0.279029	60	1.61906e-08	3.91527e-07
K03799	300mg/kg	-1.49584	0.264783	60	1.61099e-08	3.91527e-07
K07304	300mg/kg	-1.55866	0.275927	59	1.61565e-08	3.91527e-07
K00873	300mg/kg	-1.49075	0.264028	60	1.6406e-08	3.95608e-07
K01925	300mg/kg	-1.32188	0.234168	60	1.6516e-08	3.96761e-07
K03526	300mg/kg	-0.553607	0.0980756	60	1.65473e-08	3.96761e-07
K01933	300mg/kg	-0.829138	0.146953	60	1.67893e-08	3.97946e-07
K01956	300mg/kg	-1.15701	0.205069	60	1.68016e-08	3.97946e-07
K02073	600mg/kg	-1.4726	0.261015	59	1.68284e-08	3.97946e-07
K03667	300mg/kg	-1.68589	0.298822	60	1.68311e-08	3.97946e-07
K16924	600mg/kg	-1.557	0.275894	59	1.66634e-08	3.97946e-07
K01933	600mg/kg	-0.826963	0.146675	60	1.7199e-08	4.05515e-07
K00995	450mg/kg	-1.33396	0.236653	58	1.7326e-08	4.06252e-07
K03346	300mg/kg	-1.83964	0.326358	57	1.73152e-08	4.06252e-07
K08659	600mg/kg	-1.50312	0.266758	60	1.75308e-08	4.09922e-07
K03733	300mg/kg	-1.74265	0.30937	58	1.77218e-08	4.13249e-07
K06994	600mg/kg	-1.55518	0.27612	59	1.77857e-08	4.13604e-07
K03544	300mg/kg	-1.14416	0.203174	60	1.78709e-08	4.14449e-07
K03437	300mg/kg	-1.44317	0.256479	57	1.83521e-08	4.2445e-07
K05823	300mg/kg	-1.35719	0.24124	60	1.84555e-08	4.25681e-07
K06942	300mg/kg	-1.35698	0.241358	59	1.88461e-08	4.33512e-07
K00763	600mg/kg	-1.28963	0.229674	60	1.96526e-08	4.50059e-07
K16787	450mg/kg	-0.567668	0.101101	60	1.96715e-08	4.50059e-07
K01223	450mg/kg	-1.06246	0.189269	59	1.98284e-08	4.52429e-07
K02796	450mg/kg	-1.52624	0.272036	55	2.01835e-08	4.59297e-07
K01619	300mg/kg	-1.01018	0.180089	60	2.03095e-08	4.60928e-07
K02346	600mg/kg	-1.09083	0.19454	60	2.05606e-08	4.65382e-07
K00001	450mg/kg	-3.24479	0.578969	38	2.08946e-08	4.67985e-07
K03424	600mg/kg	-1.50549	0.268648	60	2.09513e-08	4.67985e-07
K03495	300mg/kg	-1.30225	0.232315	60	2.07638e-08	4.67985e-07
K03648	450mg/kg	-1.10797	0.197706	60	2.09303e-08	4.67985e-07
K13292	300mg/kg	-1.39744	0.249337	60	2.08691e-08	4.67985e-07
K01006	600mg/kg	-0.439115	0.0784751	60	2.19857e-08	4.89802e-07
K02825	300mg/kg	-1.60129	0.286271	60	2.22368e-08	4.9281e-07
K02888	300mg/kg	-1.19998	0.214515	60	2.2198e-08	4.9281e-07
K02794	300mg/kg	-1.20541	0.21552	59	2.23118e-08	4.93185e-07
K12573	600mg/kg	-1.34119	0.239886	60	2.25838e-08	4.97899e-07
K04024	600mg/kg	-2.29159	0.409961	44	2.27362e-08	4.99687e-07
K04094	600mg/kg	-1.60194	0.286602	59	2.27826e-08	4.99687e-07
K01926	600mg/kg	-1.34319	0.240552	60	2.35356e-08	5.14872e-07
K01778	300mg/kg	-1.20227	0.215398	60	2.38258e-08	5.1988e-07
K01581	300mg/kg	-1.93041	0.346102	55	2.43899e-08	5.30824e-07
K01928	300mg/kg	-1.24696	0.223598	60	2.4498e-08	5.31813e-07
K17758	300mg/kg	-1.39399	0.25008	60	2.48702e-08	5.38516e-07
K00364	600mg/kg	-1.55332	0.278783	60	2.52153e-08	5.41576e-07
K01926	300mg/kg	-1.39795	0.250883	60	2.51618e-08	5.41576e-07
K02018	450mg/kg	0.696867	0.125069	60	2.52011e-08	5.41576e-07
K03601	300mg/kg	-1.44502	0.259363	59	2.52668e-08	5.41576e-07
K02237	300mg/kg	-1.82452	0.327506	52	2.53343e-08	5.41655e-07
K08998	450mg/kg	-1.06879	0.192005	60	2.59901e-08	5.54282e-07
K00864	600mg/kg	-1.14207	0.205215	60	2.6179e-08	5.56911e-07
K03234	450mg/kg	1.263	0.22701	59	2.64187e-08	5.60605e-07
K00566	300mg/kg	-1.26408	0.227345	60	2.69504e-08	5.6927e-07
K03698	300mg/kg	-1.33451	0.240034	56	2.70283e-08	5.6927e-07
K07478	300mg/kg	-1.00938	0.181545	60	2.69857e-08	5.6927e-07
K00784	300mg/kg	-1.29561	0.233122	60	2.73415e-08	5.73948e-07
K00791	300mg/kg	-1.11193	0.200082	60	2.73856e-08	5.73948e-07
K01223	600mg/kg	-1.04533	0.188128	59	2.75286e-08	5.7411e-07
K02027	450mg/kg	-1.39901	0.251773	59	2.75041e-08	5.7411e-07
K02343	300mg/kg	-1.40032	0.252195	60	2.81593e-08	5.85824e-07
K03739	300mg/kg	-1.51622	0.273167	60	2.84793e-08	5.91033e-07
K02117	450mg/kg	-0.797065	0.143613	60	2.85532e-08	5.9112e-07
K02039	300mg/kg	-1.30731	0.235598	60	2.87488e-08	5.92282e-07
K02528	450mg/kg	-1.02023	0.183851	60	2.86941e-08	5.92282e-07
K01854	450mg/kg	-0.852461	0.153741	60	2.94309e-08	6.01951e-07
K03647	300mg/kg	-1.60627	0.28968	59	2.93984e-08	6.01951e-07
K05966	300mg/kg	-1.99178	0.359193	56	2.93703e-08	6.01951e-07
K07699	450mg/kg	-0.75865	0.136885	59	2.98609e-08	6.09277e-07
K00651	450mg/kg	-0.739594	0.133523	60	3.04085e-08	6.18962e-07
K01962	300mg/kg	-1.39165	0.251433	59	3.11491e-08	6.3252e-07
K03469	300mg/kg	-1.30235	0.235333	59	3.12885e-08	6.33834e-07
K01611	150mg/kg	-0.818792	0.147999	60	3.15849e-08	6.38316e-07
K02044	300mg/kg	-1.70165	0.30761	59	3.1688e-08	6.38879e-07
K02793	600mg/kg	-1.30796	0.236515	59	3.19961e-08	6.43561e-07
K02346	450mg/kg	-1.07526	0.194541	60	3.2551e-08	6.53175e-07
K01868	300mg/kg	-0.959344	0.173589	60	3.26621e-08	6.53859e-07
K06878	300mg/kg	-1.65825	0.300113	59	3.287e-08	6.56472e-07
K01499	150mg/kg	1.16758	0.211435	59	3.34824e-08	6.67134e-07
K00826	300mg/kg	-1.06253	0.192522	60	3.40921e-08	6.7769e-07
K00939	300mg/kg	-0.99448	0.18025	60	3.44416e-08	6.83038e-07
K03588	600mg/kg	-1.10299	0.199944	60	3.45854e-08	6.84292e-07
K02563	300mg/kg	-1.22208	0.221552	60	3.46812e-08	6.84591e-07
K03536	300mg/kg	-1.21633	0.220628	60	3.5267e-08	6.94539e-07
K03609	450mg/kg	-0.754746	0.136944	60	3.56057e-08	6.98633e-07
K07029	300mg/kg	-1.45259	0.26357	55	3.56395e-08	6.98633e-07
K03685	300mg/kg	-1.32951	0.24143	60	3.65376e-08	7.14588e-07
K00872	600mg/kg	-1.42883	0.25964	58	3.73105e-08	7.26357e-07
K00995	300mg/kg	-1.28487	0.233473	58	3.72743e-08	7.26357e-07
K02440	600mg/kg	-1.429	0.259823	59	3.80037e-08	7.34795e-07
K03217	450mg/kg	-1.39155	0.252995	60	3.79098e-08	7.34795e-07
K03736	300mg/kg	-1.42814	0.259658	47	3.79654e-08	7.34795e-07
K05822	600mg/kg	-1.28973	0.234605	58	3.85265e-08	7.42205e-07
K13932	300mg/kg	-1.81358	0.329903	57	3.85618e-08	7.42205e-07
K03789	300mg/kg	-1.33501	0.242885	55	3.87482e-08	7.44106e-07
K02967	300mg/kg	-0.718154	0.130685	60	3.90013e-08	7.47275e-07
K00010	300mg/kg	-1.21508	0.221293	56	4.00041e-08	7.64763e-07
K22394	600mg/kg	-1.5489	0.282185	54	4.04289e-08	7.71147e-07
K02916	300mg/kg	-0.953675	0.173895	60	4.15374e-08	7.90514e-07
K08591	300mg/kg	-1.46234	0.26671	60	4.18405e-08	7.94502e-07
K00053	600mg/kg	0.482114	0.0879519	60	4.21575e-08	7.98734e-07
K01256	300mg/kg	-1.78889	0.326586	58	4.31253e-08	8.13801e-07
K03070	450mg/kg	-0.913869	0.166841	60	4.31445e-08	8.13801e-07
K01835	300mg/kg	-0.79955	0.145987	60	4.32935e-08	8.14542e-07
K05833	450mg/kg	-0.697698	0.127398	60	4.33757e-08	8.14542e-07
K03700	300mg/kg	-1.47814	0.270091	59	4.43084e-08	8.3022e-07
K03799	600mg/kg	-1.37924	0.252086	60	4.46773e-08	8.35288e-07
K01496	300mg/kg	-1.35133	0.247078	60	4.51992e-08	8.43189e-07
K12555	600mg/kg	-1.47187	0.269309	60	4.6199e-08	8.59949e-07
K02338	300mg/kg	-0.747059	0.136707	60	4.63798e-08	8.60967e-07
K02930	150mg/kg	1.43463	0.262581	58	4.66594e-08	8.60967e-07
K09976	300mg/kg	-1.88145	0.344352	57	4.6616e-08	8.60967e-07
K10122	300mg/kg	-1.97498	0.361463	55	4.65919e-08	8.60967e-07
K00287	600mg/kg	-1.56503	0.2865	58	4.69257e-08	8.63196e-07
K02075	300mg/kg	-1.65876	0.303685	60	4.70508e-08	8.63196e-07
K02915	450mg/kg	1.30447	0.238828	59	4.70852e-08	8.63196e-07
K01788	450mg/kg	-1.58622	0.290501	52	4.75398e-08	8.69651e-07
K00965	300mg/kg	-0.986417	0.180742	60	4.82582e-08	8.80893e-07
K03501	600mg/kg	-1.26155	0.231206	60	4.85862e-08	8.81196e-07
K06885	600mg/kg	-1.45315	0.266319	60	4.85853e-08	8.81196e-07
K06925	450mg/kg	-1.00189	0.183616	60	4.85686e-08	8.81196e-07
K03151	300mg/kg	-1.31056	0.240211	60	4.87264e-08	8.81853e-07
K00383	300mg/kg	-3.16631	0.580536	39	4.92156e-08	8.88812e-07
K03553	300mg/kg	-0.892605	0.163691	60	4.95335e-08	8.92654e-07
K06173	300mg/kg	-1.22622	0.224969	60	5.01911e-08	9.02588e-07
K02069	600mg/kg	-1.62952	0.299037	56	5.05925e-08	9.07885e-07
K02970	300mg/kg	-1.06807	0.196141	60	5.16834e-08	9.25503e-07
K00797	450mg/kg	-0.597714	0.1098	60	5.21961e-08	9.30757e-07
K07447	600mg/kg	-1.2363	0.227097	60	5.21133e-08	9.30757e-07
K00850	300mg/kg	-0.915025	0.168122	60	5.25009e-08	9.32024e-07
K03798	450mg/kg	-1.00264	0.18423	60	5.25965e-08	9.32024e-07
K03798	600mg/kg	-0.997683	0.183319	60	5.25854e-08	9.32024e-07
K00783	300mg/kg	-0.997158	0.18326	60	5.29163e-08	9.33397e-07
K03311	300mg/kg	-1.24816	0.229378	60	5.28249e-08	9.33397e-07
K22044	600mg/kg	-1.36752	0.25134	59	5.30039e-08	9.33397e-07
K04487	600mg/kg	-1.36792	0.251434	59	5.31331e-08	9.33735e-07
K03292	600mg/kg	-0.991049	0.182174	60	5.32456e-08	9.33779e-07
K01646	300mg/kg	-1.43285	0.263537	60	5.41856e-08	9.48303e-07
K01811	450mg/kg	-1.42053	0.261402	55	5.50182e-08	9.60894e-07
K02114	300mg/kg	-1.53134	0.281886	60	5.55811e-08	9.68731e-07
K03086	300mg/kg	-1.11654	0.205698	60	5.69668e-08	9.89064e-07
K03736	450mg/kg	-1.38932	0.255971	47	5.70972e-08	9.89064e-07
K11749	450mg/kg	-1.1904	0.219309	58	5.70034e-08	9.89064e-07
K04483	150mg/kg	1.15728	0.213241	60	5.72737e-08	9.901e-07
K06183	300mg/kg	-1.64741	0.30376	59	5.84783e-08	1.00682e-06
K10119	450mg/kg	-0.972099	0.17924	59	5.84563e-08	1.00682e-06
K03696	300mg/kg	-1.25381	0.231242	60	5.89093e-08	1.01219e-06
K03565	300mg/kg	-1.42932	0.263737	60	5.97707e-08	1.02492e-06
K02809	450mg/kg	-2.21223	0.409028	43	6.35518e-08	1.08077e-06
K02810	450mg/kg	-2.21223	0.409028	43	6.35518e-08	1.08077e-06
K02869	450mg/kg	1.5032	0.277907	54	6.33761e-08	1.08077e-06
K05340	300mg/kg	-1.55053	0.2867	55	6.36648e-08	1.08077e-06
K21567	600mg/kg	-1.26659	0.234189	60	6.35813e-08	1.08077e-06
K11749	600mg/kg	-1.18186	0.218686	58	6.50301e-08	1.10175e-06
K02881	600mg/kg	-0.897773	0.166139	60	6.52665e-08	1.10355e-06
K04074	300mg/kg	-3.34753	0.619781	39	6.62119e-08	1.11731e-06
K01873	300mg/kg	-1.0534	0.195056	60	6.64633e-08	1.11933e-06
K00033	300mg/kg	-2.24066	0.414949	47	6.67024e-08	1.12113e-06
K06942	600mg/kg	-1.28539	0.238128	59	6.74268e-08	1.13106e-06
K01938	300mg/kg	-0.738124	0.13678	60	6.79786e-08	1.13807e-06
K03495	600mg/kg	-1.20324	0.223001	60	6.82747e-08	1.14078e-06
K00364	300mg/kg	-1.60143	0.29689	60	6.89051e-08	1.1468e-06
K00876	300mg/kg	-1.06562	0.197548	60	6.88226e-08	1.1468e-06
K03650	300mg/kg	-1.38459	0.256727	60	6.92019e-08	1.14948e-06
K22927	600mg/kg	-1.25582	0.232893	60	6.95731e-08	1.15339e-06
K03581	450mg/kg	-1.81086	0.335963	55	7.04385e-08	1.16546e-06
K09698	300mg/kg	-1.36421	0.253418	60	7.31482e-08	1.20794e-06
K02926	300mg/kg	-0.948532	0.176362	60	7.51797e-08	1.23908e-06
K02244	300mg/kg	-1.60054	0.297961	59	7.80184e-08	1.28337e-06
K01883	300mg/kg	-1.32802	0.247338	60	7.90639e-08	1.29806e-06
K02243	300mg/kg	-1.4726	0.274402	59	8.0251e-08	1.315e-06
K12573	450mg/kg	-1.29944	0.242204	60	8.09224e-08	1.32345e-06
K04086	300mg/kg	-1.59408	0.29717	57	8.13153e-08	1.32732e-06
K00760	450mg/kg	-1.05716	0.197093	60	8.15129e-08	1.32799e-06
K01465	600mg/kg	-1.35993	0.253608	60	8.21651e-08	1.33605e-06
K03925	300mg/kg	-1.2279	0.229055	60	8.2888e-08	1.34523e-06
K02687	600mg/kg	-1.21952	0.227597	59	8.40383e-08	1.36129e-06
K01924	300mg/kg	-1.21886	0.227546	60	8.48199e-08	1.37134e-06
K01304	450mg/kg	-1.5617	0.291739	52	8.64777e-08	1.39548e-06
K07456	450mg/kg	-1.11485	0.2083	60	8.69107e-08	1.39981e-06
K00789	300mg/kg	-0.916118	0.17118	60	8.70902e-08	1.40004e-06
K02035	300mg/kg	-1.70975	0.319514	58	8.74218e-08	1.40258e-06
K02246	300mg/kg	-2.65146	0.495577	43	8.78386e-08	1.40258e-06
K03977	300mg/kg	-0.938229	0.175367	60	8.79093e-08	1.40258e-06
K04835	150mg/kg	-1.03699	0.193816	56	8.7775e-08	1.40258e-06
K16787	600mg/kg	-0.540685	0.101089	60	8.86279e-08	1.4114e-06
K22432	450mg/kg	0.702549	0.131365	60	8.8891e-08	1.41293e-06
K03124	150mg/kg	1.26993	0.237493	59	8.93161e-08	1.41704e-06
K16013	300mg/kg	-1.44547	0.270349	57	8.95778e-08	1.41854e-06
K01866	300mg/kg	-0.910933	0.170561	60	9.25413e-08	1.45522e-06
K03437	450mg/kg	-1.3185	0.246882	57	9.26403e-08	1.45522e-06
K03439	300mg/kg	-1.33677	0.250314	60	9.27512e-08	1.45522e-06
K03701	600mg/kg	-1.03053	0.192925	60	9.21148e-08	1.45522e-06
K11068	300mg/kg	-1.54145	0.288593	59	9.23029e-08	1.45522e-06
K02768	300mg/kg	-3.71963	0.696769	36	9.37675e-08	1.46845e-06
K03740	600mg/kg	-1.5939	0.298819	59	9.60766e-08	1.50184e-06
K03076	450mg/kg	-0.999742	0.187548	60	9.78893e-08	1.52736e-06
K03437	600mg/kg	-1.31278	0.246456	57	1.0005e-07	1.55821e-06
K03293	300mg/kg	-1.24917	0.234847	60	1.04302e-07	1.61801e-06
K03555	300mg/kg	-1.42512	0.26794	60	1.04462e-07	1.61801e-06
K06148	300mg/kg	-3.13908	0.590184	38	1.04445e-07	1.61801e-06
K01854	600mg/kg	-0.815144	0.153278	60	1.04872e-07	1.61847e-06
K09955	450mg/kg	-1.23406	0.232049	55	1.04863e-07	1.61847e-06
K04487	300mg/kg	-1.32617	0.249478	59	1.06212e-07	1.63617e-06
K06901	300mg/kg	-1.29479	0.243611	59	1.0665e-07	1.63993e-06
K14127	450mg/kg	1.34948	0.253926	57	1.0698e-07	1.64203e-06
K11068	450mg/kg	-1.52894	0.287823	59	1.08372e-07	1.66039e-06
K02342	600mg/kg	-1.18537	0.223227	60	1.09523e-07	1.675e-06
K01809	300mg/kg	-1.96353	0.369863	52	1.10349e-07	1.6846e-06
K01916	600mg/kg	-1.37708	0.259415	60	1.1058e-07	1.685e-06
K06958	600mg/kg	-1.27167	0.239571	60	1.10772e-07	1.685e-06
K02769	300mg/kg	-3.81198	0.718434	36	1.12085e-07	1.70193e-06
K01928	600mg/kg	-1.16354	0.219342	60	1.12852e-07	1.71052e-06
K00600	300mg/kg	-0.95413	0.179987	60	1.15097e-07	1.73986e-06
K02034	600mg/kg	-0.921267	0.173823	60	1.1578e-07	1.73986e-06
K02761	600mg/kg	-1.45272	0.274054	60	1.15266e-07	1.73986e-06
K03628	600mg/kg	0.885163	0.167005	59	1.15672e-07	1.73986e-06
K09952	450mg/kg	-1.53126	0.288918	51	1.15813e-07	1.73986e-06
K00857	300mg/kg	-1.47162	0.277735	59	1.16675e-07	1.74971e-06
K04488	600mg/kg	-1.11805	0.211034	60	1.17105e-07	1.75306e-06
K03431	600mg/kg	-0.944468	0.178285	60	1.17381e-07	1.7541e-06
K02028	600mg/kg	-1.08769	0.205342	60	1.17738e-07	1.75614e-06
K12308	300mg/kg	-0.909047	0.171626	60	1.17931e-07	1.75614e-06
K00790	450mg/kg	-1.12854	0.21314	60	1.19121e-07	1.77075e-06
K03698	450mg/kg	-1.21946	0.230402	56	1.20498e-07	1.78497e-06
K07560	300mg/kg	-1.38427	0.261531	60	1.20343e-07	1.78497e-06
K03216	600mg/kg	-1.19865	0.226517	60	1.21197e-07	1.7922e-06
K02435	600mg/kg	-1.35526	0.256189	59	1.22279e-07	1.80505e-06
K18889	300mg/kg	-1.60015	0.302518	59	1.22679e-07	1.80781e-06
K04042	300mg/kg	-1.45456	0.275432	60	1.2848e-07	1.89002e-06
K01537	600mg/kg	-1.43045	0.270907	60	1.29034e-07	1.89488e-06
K13789	600mg/kg	-1.32292	0.25061	58	1.30022e-07	1.9061e-06
K03424	450mg/kg	-1.41681	0.268542	60	1.32082e-07	1.93296e-06
K02044	600mg/kg	-1.60526	0.30431	59	1.32695e-07	1.93857e-06
K00973	450mg/kg	-0.479575	0.0909526	60	1.34357e-07	1.95949e-06
K03210	450mg/kg	-1.42913	0.271093	59	1.35148e-07	1.96574e-06
K11069	450mg/kg	-1.32063	0.250519	60	1.35249e-07	1.96574e-06
K00655	600mg/kg	-1.30391	0.247436	59	1.36665e-07	1.97809e-06
K01259	600mg/kg	-1.57522	0.298932	60	1.36798e-07	1.97809e-06
K07029	600mg/kg	-1.33588	0.253484	55	1.36357e-07	1.97809e-06
K00688	300mg/kg	-0.797293	0.151314	59	1.37076e-07	1.97874e-06
K02068	600mg/kg	-1.55001	0.294305	60	1.3891e-07	2.00181e-06
K18682	300mg/kg	-0.88453	0.167974	60	1.39518e-07	2.00716e-06
K02770	300mg/kg	-3.71929	0.706588	35	1.41163e-07	2.02739e-06
K05946	600mg/kg	-1.47529	0.28035	59	1.42251e-07	2.03958e-06
K01595	600mg/kg	-1.54556	0.293723	57	1.42513e-07	2.03988e-06
K00974	600mg/kg	-1.23267	0.234292	59	1.43079e-07	2.04111e-06
K03549	600mg/kg	-1.61227	0.30643	60	1.42917e-07	2.04111e-06
K00872	450mg/kg	-1.357	0.257947	58	1.43463e-07	2.042e-06
K02503	300mg/kg	-1.07755	0.204848	60	1.43864e-07	2.042e-06
K06949	600mg/kg	-1.18481	0.22523	60	1.43684e-07	2.042e-06
K02237	600mg/kg	-1.63924	0.311664	52	1.4434e-07	2.04534e-06
K03484	600mg/kg	-1.46911	0.279447	60	1.46272e-07	2.06922e-06
K03696	600mg/kg	-1.18722	0.225842	60	1.46513e-07	2.06922e-06
K00244	600mg/kg	-1.58302	0.301189	58	1.47313e-07	2.07651e-06
K03231	150mg/kg	1.1606	0.220829	60	1.47518e-07	2.07651e-06
K02243	600mg/kg	-1.4341	0.272901	59	1.48018e-07	2.08009e-06
K02109	300mg/kg	-1.37688	0.262054	59	1.48697e-07	2.08618e-06
K00700	300mg/kg	-1.37487	0.261807	58	1.5091e-07	2.11026e-06
K03685	600mg/kg	-1.22979	0.234169	60	1.5069e-07	2.11026e-06
K02114	600mg/kg	-1.41368	0.269253	60	1.51778e-07	2.11891e-06
K03075	150mg/kg	-0.865474	0.164952	60	1.54748e-07	2.15135e-06
K07177	600mg/kg	-1.29807	0.247407	60	1.54863e-07	2.15135e-06
K15986	300mg/kg	-1.52485	0.290604	60	1.54444e-07	2.15135e-06
K01515	300mg/kg	-1.70518	0.325146	51	1.56838e-07	2.17168e-06
K02040	300mg/kg	-1.18413	0.225785	59	1.56691e-07	2.17168e-06
K03723	450mg/kg	-1.38828	0.264757	60	1.57478e-07	2.177e-06
K07078	300mg/kg	-2.50017	0.476874	44	1.58136e-07	2.18254e-06
K03545	300mg/kg	-1.30184	0.24834	60	1.587e-07	2.18676e-06
K01838	600mg/kg	-1.46888	0.280398	60	1.61836e-07	2.22635e-06
K02114	450mg/kg	-1.42849	0.272821	60	1.64084e-07	2.25364e-06
K01101	600mg/kg	-1.30259	0.248804	55	1.64635e-07	2.25755e-06
K22393	600mg/kg	-1.55413	0.296919	58	1.65696e-07	2.26843e-06
K01142	600mg/kg	-1.11641	0.213321	60	1.66374e-07	2.27142e-06
K02086	300mg/kg	-3.14926	0.601833	41	1.66984e-07	2.27142e-06
K04094	450mg/kg	-1.47482	0.281829	59	1.66741e-07	2.27142e-06
K09015	300mg/kg	-1.39047	0.265723	60	1.66984e-07	2.27142e-06
K11145	600mg/kg	-1.60786	0.307393	57	1.68948e-07	2.29445e-06
K01104	300mg/kg	-1.32936	0.254197	60	1.69828e-07	2.29951e-06
K08724	450mg/kg	-1.35051	0.258242	59	1.69862e-07	2.29951e-06
K00059	600mg/kg	-0.768957	0.14707	60	1.70877e-07	2.30835e-06
K01887	600mg/kg	-1.43011	0.273531	60	1.7106e-07	2.30835e-06
K02242	300mg/kg	-3.20681	0.614281	37	1.78507e-07	2.40503e-06
K08659	450mg/kg	-1.39012	0.266459	60	1.81846e-07	2.44613e-06
K07030	300mg/kg	-1.12479	0.215864	60	1.88179e-07	2.52732e-06
K01662	600mg/kg	-1.43384	0.275204	59	1.88736e-07	2.5308e-06
K17073	300mg/kg	-1.47837	0.283848	60	1.90555e-07	2.55115e-06
K01192	450mg/kg	-2.10389	0.404092	39	1.92461e-07	2.57262e-06
K03488	600mg/kg	-1.45259	0.27903	60	1.93092e-07	2.57699e-06
K03816	600mg/kg	-1.11374	0.21401	60	1.94887e-07	2.59686e-06
K03367	600mg/kg	-1.3289	0.255473	59	1.97452e-07	2.62692e-06
K01465	450mg/kg	-1.32353	0.254456	60	1.97799e-07	2.62741e-06
K01835	450mg/kg	-0.759234	0.145987	60	1.98547e-07	2.63324e-06
K00943	600mg/kg	-1.26085	0.242516	60	2.00328e-07	2.64269e-06
K01192	300mg/kg	-2.09453	0.402905	39	2.00817e-07	2.64269e-06
K01462	450mg/kg	-0.994831	0.191358	60	2.00592e-07	2.64269e-06
K13789	300mg/kg	-1.29401	0.248874	58	1.9985e-07	2.64269e-06
K19302	300mg/kg	-1.46141	0.281088	59	2.0022e-07	2.64269e-06
K03305	300mg/kg	-1.42674	0.274596	59	2.03842e-07	2.67835e-06
K01262	300mg/kg	-1.42665	0.274612	59	2.04556e-07	2.68357e-06
K00938	300mg/kg	-1.50903	0.290529	59	2.05751e-07	2.69141e-06
K01790	450mg/kg	-0.965596	0.185905	60	2.05788e-07	2.69141e-06
K03555	600mg/kg	-1.33538	0.25712	60	2.06249e-07	2.69329e-06
K03723	600mg/kg	-1.3646	0.262761	60	2.06578e-07	2.69344e-06
K00001	300mg/kg	-2.0784	0.400371	38	2.08961e-07	2.72034e-06
K01989	600mg/kg	-1.23388	0.237725	59	2.09853e-07	2.72776e-06
K02069	450mg/kg	-1.51481	0.292022	56	2.13371e-07	2.76926e-06
K02929	450mg/kg	1.23271	0.237695	59	2.14759e-07	2.78301e-06
K00882	300mg/kg	-1.84067	0.355163	53	2.18822e-07	2.82854e-06
K01644	300mg/kg	-1.47181	0.283997	46	2.18938e-07	2.82854e-06
K01409	300mg/kg	-0.98391	0.189905	60	2.20615e-07	2.84587e-06
K01887	450mg/kg	-1.41614	0.273475	60	2.23899e-07	2.86505e-06
K02035	450mg/kg	-1.63757	0.31624	58	2.23983e-07	2.86505e-06
K03438	300mg/kg	-1.04194	0.201214	60	2.2396e-07	2.86505e-06
K05985	600mg/kg	-1.37777	0.266075	59	2.24127e-07	2.86505e-06
K09748	450mg/kg	-1.24561	0.240492	60	2.22558e-07	2.86505e-06
K22044	450mg/kg	-1.29055	0.249207	59	2.23512e-07	2.86505e-06
K16786	600mg/kg	-0.490629	0.0947563	60	2.24518e-07	2.86572e-06
K03590	300mg/kg	-1.28289	0.247811	56	2.25631e-07	2.87562e-06
K18014	450mg/kg	1.24571	0.240662	57	2.26482e-07	2.88213e-06
K01926	450mg/kg	-1.2433	0.240222	60	2.27143e-07	2.88622e-06
K03091	300mg/kg	-0.934023	0.180497	60	2.28248e-07	2.89407e-06
K03551	300mg/kg	-0.714615	0.138101	60	2.28443e-07	2.89407e-06
K02909	300mg/kg	-0.755045	0.145941	60	2.29591e-07	2.90427e-06
K08602	450mg/kg	-2.49769	0.482856	46	2.3067e-07	2.91359e-06
K07404	300mg/kg	-1.31414	0.254111	59	2.32189e-07	2.92841e-06
K00525	450mg/kg	-1.1252	0.217609	59	2.33164e-07	2.93635e-06
K17074	300mg/kg	-1.5944	0.308369	60	2.33567e-07	2.93706e-06
K07447	300mg/kg	-1.19122	0.230464	60	2.35603e-07	2.95828e-06
K09952	600mg/kg	-1.44863	0.280292	51	2.36254e-07	2.96207e-06
K15772	300mg/kg	-3.09502	0.598908	36	2.36908e-07	2.96589e-06
K17236	300mg/kg	-1.98437	0.384036	43	2.37696e-07	2.97137e-06
K00010	600mg/kg	-1.09572	0.212121	56	2.39713e-07	2.99218e-06
K02601	300mg/kg	-0.692982	0.134242	60	2.44105e-07	3.04253e-06
K00854	150mg/kg	-0.531032	0.102945	60	2.49053e-07	3.09418e-06
K02340	300mg/kg	-1.23178	0.238784	60	2.48883e-07	3.09418e-06
K09773	300mg/kg	-1.60338	0.310842	60	2.49343e-07	3.09418e-06
K03629	600mg/kg	-1.21268	0.235287	59	2.54914e-07	3.1587e-06
K13531	300mg/kg	-3.2772	0.635914	37	2.55637e-07	3.16305e-06
K01738	300mg/kg	-1.08638	0.210836	59	2.56742e-07	3.17209e-06
K10353	300mg/kg	-1.5995	0.310448	59	2.57397e-07	3.17556e-06
K02529	450mg/kg	-0.944773	0.183409	60	2.5884e-07	3.18873e-06
K03816	300mg/kg	-1.11447	0.216368	60	2.59396e-07	3.19094e-06
K03667	600mg/kg	-1.5379	0.298732	60	2.63175e-07	3.23275e-06
K01104	600mg/kg	-1.26873	0.246501	60	2.64716e-07	3.24697e-06
K01783	300mg/kg	-0.952461	0.185156	60	2.68787e-07	3.29045e-06
K02908	450mg/kg	1.37774	0.267837	58	2.69035e-07	3.29045e-06
K00662	300mg/kg	-2.90469	0.564789	39	2.7043e-07	3.29076e-06
K03483	600mg/kg	-1.76657	0.343501	55	2.70612e-07	3.29076e-06
K04068	300mg/kg	-1.68074	0.326764	56	2.69521e-07	3.29076e-06
K06183	600mg/kg	-1.54323	0.300059	59	2.70248e-07	3.29076e-06
K02548	300mg/kg	-1.28631	0.250166	58	2.72105e-07	3.30419e-06
K07305	300mg/kg	-1.41874	0.276032	59	2.75081e-07	3.33555e-06
K00868	450mg/kg	-1.05359	0.205018	60	2.76175e-07	3.34286e-06
K01193	450mg/kg	-1.43041	0.278359	59	2.7658e-07	3.34286e-06
K03234	150mg/kg	1.17757	0.229163	59	2.76865e-07	3.34286e-06
K02469	300mg/kg	-0.725081	0.141127	60	2.77962e-07	3.35134e-06
K00057	600mg/kg	-1.04916	0.20422	60	2.78538e-07	3.35351e-06
K03724	300mg/kg	-1.04756	0.204023	60	2.82888e-07	3.40107e-06
K00197	600mg/kg	-1.20506	0.234748	53	2.84506e-07	3.41568e-06
K07533	450mg/kg	-1.29233	0.251813	59	2.8653e-07	3.43512e-06
K03549	300mg/kg	-1.67235	0.325891	60	2.87229e-07	3.43865e-06
K20112	600mg/kg	-1.47103	0.28676	58	2.89984e-07	3.46673e-06
K08591	600mg/kg	-1.30375	0.25433	60	2.95628e-07	3.52768e-06
K09772	300mg/kg	-1.13801	0.222006	60	2.95913e-07	3.52768e-06
K03048	600mg/kg	-1.22691	0.239412	59	2.98025e-07	3.54787e-06
K01876	450mg/kg	-0.863754	0.168589	60	3.00031e-07	3.56675e-06
K01939	600mg/kg	-0.825918	0.161247	60	3.02182e-07	3.58731e-06
K03571	450mg/kg	-1.71126	0.334123	44	3.02893e-07	3.59072e-06
K00931	300mg/kg	-1.13598	0.221837	59	3.04313e-07	3.60253e-06
K06284	450mg/kg	1.212	0.236796	60	3.08269e-07	3.64428e-06
K02881	450mg/kg	-0.853495	0.166769	60	3.09056e-07	3.64849e-06
K01808	300mg/kg	-0.616879	0.120584	60	3.12495e-07	3.67886e-06
K03305	600mg/kg	-1.39134	0.271971	59	3.12487e-07	3.67886e-06
K01775	600mg/kg	-1.14179	0.223213	60	3.13292e-07	3.68313e-06
K01892	600mg/kg	-1.39053	0.271873	60	3.14384e-07	3.69086e-06
K02075	600mg/kg	-1.55205	0.303691	60	3.21103e-07	3.76454e-06
K16511	300mg/kg	-1.33566	0.261362	60	3.21554e-07	3.76462e-06
K03589	600mg/kg	-1.22917	0.240544	60	3.22253e-07	3.7676e-06
K02876	600mg/kg	-0.707723	0.138518	60	3.23436e-07	3.77138e-06
K02959	300mg/kg	-0.688487	0.134753	60	3.23464e-07	3.77138e-06
K01641	300mg/kg	-3.36205	0.65828	35	3.26751e-07	3.80447e-06
K08602	300mg/kg	-2.43709	0.477321	46	3.29432e-07	3.83044e-06
K03455	300mg/kg	-1.33425	0.261385	60	3.31597e-07	3.85033e-06
K03070	600mg/kg	-0.848097	0.166214	60	3.35289e-07	3.88789e-06
K03183	300mg/kg	-1.34437	0.263511	58	3.36478e-07	3.89635e-06
K09698	600mg/kg	-1.26406	0.247877	60	3.40493e-07	3.93747e-06
K15770	300mg/kg	-1.60923	0.315728	60	3.45257e-07	3.98713e-06
K17236	600mg/kg	-1.89304	0.37149	43	3.47244e-07	4.00463e-06
K00383	450mg/kg	-2.44365	0.479673	39	3.49822e-07	4.02889e-06
K07461	300mg/kg	-1.34996	0.265034	59	3.51466e-07	4.04234e-06
K07478	450mg/kg	-0.925966	0.181836	60	3.53729e-07	4.06286e-06
K01938	600mg/kg	-0.696414	0.136784	60	3.55529e-07	4.07644e-06
K16169	450mg/kg	-1.37402	0.269884	60	3.55872e-07	4.07644e-06
K07586	300mg/kg	-2.13252	0.418928	48	3.57275e-07	4.08699e-06
K01714	300mg/kg	-0.744011	0.146236	60	3.62349e-07	4.13946e-06
K04083	600mg/kg	-1.40501	0.276172	60	3.62901e-07	4.1402e-06
K00954	300mg/kg	-1.03752	0.204031	60	3.67385e-07	4.18572e-06
K00158	300mg/kg	-2.47648	0.48704	42	3.68096e-07	4.1882e-06
K07738	600mg/kg	-1.23486	0.242925	60	3.70914e-07	4.21461e-06
K11991	300mg/kg	-0.99541	0.195833	60	3.71616e-07	4.21695e-06
K01890	600mg/kg	-1.13923	0.224195	60	3.74653e-07	4.23785e-06
K02433	300mg/kg	-1.09954	0.216382	60	3.74473e-07	4.23785e-06
K06901	600mg/kg	-1.2226	0.240609	59	3.74956e-07	4.23785e-06
K00995	150mg/kg	-1.14045	0.224544	58	3.79493e-07	4.28125e-06
K01126	600mg/kg	-1.30857	0.257665	60	3.8025e-07	4.28125e-06
K01281	300mg/kg	-2.267	0.446388	40	3.80329e-07	4.28125e-06
K01304	600mg/kg	-1.41892	0.279408	52	3.80813e-07	4.28125e-06
K00033	450mg/kg	-1.93695	0.381536	47	3.84049e-07	4.31191e-06
K02808	450mg/kg	-2.578	0.507924	33	3.86363e-07	4.33216e-06
K06878	600mg/kg	-1.4927	0.294149	59	3.88212e-07	4.34716e-06
K01192	600mg/kg	-1.9302	0.380415	39	3.89688e-07	4.3522e-06
K21071	300mg/kg	-0.512448	0.100995	60	3.89542e-07	4.3522e-06
K05847	300mg/kg	-2.09113	0.412282	46	3.93505e-07	4.38386e-06
K06863	300mg/kg	1.13432	0.223642	60	3.93556e-07	4.38386e-06
K01739	600mg/kg	-1.45395	0.286705	54	3.95234e-07	4.39678e-06
K03470	600mg/kg	-1.05942	0.208926	60	3.96182e-07	4.40156e-06
K08968	450mg/kg	-1.35463	0.267276	47	4.01387e-07	4.45356e-06
K15738	300mg/kg	-1.12864	0.222703	59	4.02165e-07	4.45637e-06
K01644	450mg/kg	-1.40256	0.276784	46	4.03387e-07	4.46408e-06
K10112	450mg/kg	-1.23216	0.243174	60	4.04156e-07	4.46677e-06
K01537	450mg/kg	-1.37733	0.271843	60	4.04904e-07	4.46921e-06
K01597	600mg/kg	-1.52093	0.300282	54	4.08364e-07	4.50155e-06
K07118	600mg/kg	-1.30004	0.256737	56	4.1116e-07	4.52649e-06
K01775	450mg/kg	-1.1317	0.223512	60	4.12114e-07	4.53112e-06
K00700	450mg/kg	-1.30582	0.258021	58	4.1722e-07	4.57541e-06
K06994	450mg/kg	-1.36706	0.270114	59	4.16903e-07	4.57541e-06
K01788	600mg/kg	-1.38173	0.273105	52	4.20679e-07	4.60739e-06
K07015	600mg/kg	-0.800446	0.158247	60	4.2324e-07	4.62946e-06
K02035	600mg/kg	-1.5883	0.314043	58	4.24625e-07	4.63863e-06
K02509	600mg/kg	-1.3408	0.265298	57	4.32784e-07	4.71562e-06
K03595	600mg/kg	-1.21299	0.240007	60	4.32719e-07	4.71562e-06
K03076	600mg/kg	-0.942793	0.186589	60	4.35446e-07	4.73248e-06
K12952	600mg/kg	-1.26137	0.249631	58	4.35094e-07	4.73248e-06
K06958	300mg/kg	-1.21041	0.239572	60	4.36256e-07	4.73522e-06
K15772	450mg/kg	-2.43963	0.483023	36	4.40057e-07	4.77037e-06
K15770	600mg/kg	-1.53588	0.304142	60	4.42088e-07	4.78628e-06
K01972	300mg/kg	-1.16168	0.230084	60	4.443e-07	4.8041e-06
K07566	300mg/kg	-1.21	0.239687	60	4.45823e-07	4.81443e-06
K09762	300mg/kg	-1.32012	0.261526	59	4.47062e-07	4.82168e-06
K02313	600mg/kg	-1.23931	0.245547	60	4.48488e-07	4.83092e-06
K07305	450mg/kg	-1.37026	0.27152	59	4.49684e-07	4.83767e-06
K03571	600mg/kg	-1.64443	0.326151	44	4.60862e-07	4.95164e-06
K00805	300mg/kg	-1.24575	0.247092	60	4.61545e-07	4.95271e-06
K01874	300mg/kg	-0.776963	0.154163	60	4.6584e-07	4.99151e-06
K01879	600mg/kg	-1.3055	0.259045	60	4.66337e-07	4.99151e-06
K02910	450mg/kg	1.33998	0.265971	58	4.70214e-07	5.02668e-06
K14188	300mg/kg	-1.5749	0.312659	60	4.72624e-07	5.04607e-06
K01531	600mg/kg	-1.48589	0.295017	58	4.73775e-07	5.05201e-06
K01838	300mg/kg	-1.43934	0.28582	60	4.75757e-07	5.06678e-06
K06889	450mg/kg	-1.15116	0.228623	60	4.77421e-07	5.06935e-06
K08998	600mg/kg	-0.966748	0.192005	60	4.7779e-07	5.06935e-06
K16013	600mg/kg	-1.31685	0.261535	57	4.77679e-07	5.06935e-06
K02808	300mg/kg	-3.6325	0.721737	33	4.82856e-07	5.11671e-06
K01870	600mg/kg	-1.10615	0.219872	60	4.88258e-07	5.16749e-06
K02313	300mg/kg	-1.23522	0.245546	60	4.89225e-07	5.17129e-06
K05822	450mg/kg	-1.14346	0.227349	58	4.91684e-07	5.19081e-06
K03584	300mg/kg	-1.17428	0.233504	60	4.93162e-07	5.19995e-06
K01776	450mg/kg	-1.32924	0.264383	60	4.96367e-07	5.21756e-06
K01953	600mg/kg	-1.16205	0.231134	60	4.96676e-07	5.21756e-06
K10039	600mg/kg	-1.45282	0.288955	58	4.95992e-07	5.21756e-06
K01811	300mg/kg	-1.22147	0.243029	55	5.00675e-07	5.25307e-06
K04074	600mg/kg	-2.29155	0.456048	39	5.03925e-07	5.28064e-06
K01607	600mg/kg	-1.43356	0.285354	58	5.0661e-07	5.30223e-06
K02316	300mg/kg	-1.08391	0.215829	59	5.11169e-07	5.33678e-06
K13292	600mg/kg	-1.24904	0.248703	60	5.10839e-07	5.33678e-06
K00016	600mg/kg	-0.642552	0.12797	60	5.13714e-07	5.35102e-06
K16898	600mg/kg	-1.26472	0.251882	60	5.13794e-07	5.35102e-06
K03648	600mg/kg	-0.993777	0.197933	60	5.1462e-07	5.35306e-06
K00645	300mg/kg	-1.10076	0.219341	60	5.20804e-07	5.41075e-06
K03722	600mg/kg	-1.55881	0.310658	60	5.22767e-07	5.4245e-06
K01925	600mg/kg	-1.14025	0.227303	60	5.26394e-07	5.43919e-06
K07042	300mg/kg	-1.30789	0.260727	60	5.26746e-07	5.43919e-06
K16898	300mg/kg	-1.30666	0.260458	60	5.25391e-07	5.43919e-06
K16899	300mg/kg	-1.37286	0.273655	60	5.25536e-07	5.43919e-06
K01958	600mg/kg	-1.31952	0.263194	59	5.3447e-07	5.51225e-06
K06889	600mg/kg	-1.14575	0.228623	60	5.40042e-07	5.56296e-06
K02548	600mg/kg	-1.24068	0.247619	58	5.43005e-07	5.5867e-06
K16925	600mg/kg	-1.47805	0.295142	54	5.50166e-07	5.65352e-06
K03703	600mg/kg	-1.14515	0.228686	59	5.51331e-07	5.65864e-06
K04763	600mg/kg	-1.24981	0.249609	60	5.52647e-07	5.6653e-06
K02563	600mg/kg	-1.08965	0.217647	60	5.5432e-07	5.6756e-06
K01989	450mg/kg	-1.18917	0.237585	59	5.57886e-07	5.70522e-06
K00075	600mg/kg	-1.15692	0.231176	60	5.60082e-07	5.72079e-06
K00851	600mg/kg	-1.42183	0.284141	59	5.61659e-07	5.72449e-06
K02769	450mg/kg	-2.32115	0.463868	36	5.61793e-07	5.72449e-06
K02003	600mg/kg	-0.807759	0.161441	60	5.63214e-07	5.73209e-06
K00426	300mg/kg	-1.26248	0.252353	58	5.64928e-07	5.73578e-06
K09963	600mg/kg	-1.68303	0.336402	54	5.64314e-07	5.73578e-06
K00867	600mg/kg	-1.24943	0.2498	59	5.68256e-07	5.75579e-06
K02483	600mg/kg	-1.45226	0.29035	50	5.6813e-07	5.75579e-06
K00554	300mg/kg	-0.864936	0.17295	60	5.70086e-07	5.76745e-06
K06217	300mg/kg	-0.878598	0.175701	60	5.71747e-07	5.77737e-06
K03470	450mg/kg	-1.04245	0.20861	60	5.81847e-07	5.87244e-06
K00821	300mg/kg	-0.786119	0.157398	60	5.89987e-07	5.93876e-06
K02003	450mg/kg	-0.809666	0.162118	60	5.90518e-07	5.93876e-06
K02240	450mg/kg	-1.65989	0.332352	46	5.90244e-07	5.93876e-06
K03152	450mg/kg	-1.63796	0.32805	56	5.9438e-07	5.95783e-06
K06863	600mg/kg	1.11842	0.223999	60	5.9452e-07	5.95783e-06
K15051	600mg/kg	-1.44014	0.288408	58	5.9317e-07	5.95783e-06
K21929	300mg/kg	-0.809309	0.162132	59	5.9864e-07	5.99205e-06
K01462	600mg/kg	-0.952905	0.190942	60	6.02058e-07	6.01916e-06
K00969	600mg/kg	-1.34903	0.270333	60	6.03006e-07	6.02155e-06
K02548	450mg/kg	-1.23304	0.247197	58	6.09764e-07	6.07474e-06
K03367	300mg/kg	-1.25771	0.252132	59	6.09163e-07	6.07474e-06
K01752	450mg/kg	-0.996545	0.199807	60	6.11551e-07	6.0854e-06
K00969	300mg/kg	-1.39917	0.280561	60	6.13154e-07	6.09421e-06
K00287	450mg/kg	-1.38574	0.277883	58	6.13901e-07	6.09449e-06
K01872	450mg/kg	-1.1894	0.238566	60	6.17554e-07	6.12359e-06
K01515	450mg/kg	-1.50638	0.302159	51	6.1842e-07	6.12502e-06
K03584	600mg/kg	-1.15224	0.231305	60	6.30933e-07	6.23757e-06
K16012	600mg/kg	-1.52425	0.305988	59	6.31253e-07	6.23757e-06
K01892	450mg/kg	-1.36639	0.274363	60	6.35054e-07	6.26453e-06
K03701	450mg/kg	-0.964602	0.193699	60	6.36195e-07	6.26453e-06
K07015	300mg/kg	-0.793205	0.15928	60	6.36056e-07	6.26453e-06
K07030	600mg/kg	-1.0536	0.211628	60	6.40616e-07	6.30075e-06
K03152	600mg/kg	-1.63044	0.327585	56	6.45277e-07	6.33925e-06
K02115	300mg/kg	-1.19345	0.239961	59	6.57542e-07	6.45227e-06
K03101	300mg/kg	-1.04021	0.20922	60	6.63278e-07	6.50105e-06
K18889	600mg/kg	-1.47475	0.296641	59	6.6434e-07	6.50394e-06
K07584	600mg/kg	-1.19876	0.241147	55	6.65784e-07	6.51057e-06
K07088	450mg/kg	-1.02692	0.20662	59	6.6924e-07	6.53683e-06
K01756	300mg/kg	-1.00956	0.203163	60	6.7228e-07	6.55898e-06
K08968	600mg/kg	-1.30721	0.263222	47	6.82755e-07	6.65353e-06
K17074	600mg/kg	-1.47137	0.296298	60	6.84023e-07	6.65825e-06
K00869	600mg/kg	-1.60633	0.323702	54	6.96326e-07	6.76367e-06
K03621	300mg/kg	-1.27846	0.257632	60	6.96447e-07	6.76367e-06
K11072	450mg/kg	-0.975282	0.196579	60	7.00365e-07	6.79395e-06
K07284	450mg/kg	-1.68665	0.340062	57	7.05592e-07	6.83683e-06
K04042	600mg/kg	-1.31447	0.265148	60	7.14061e-07	6.911e-06
K00858	600mg/kg	-1.25963	0.254187	59	7.21387e-07	6.97396e-06
K02077	300mg/kg	-2.10329	0.424477	45	7.23263e-07	6.98414e-06
K00873	600mg/kg	-1.26211	0.255092	60	7.51081e-07	7.24452e-06
K00075	450mg/kg	-1.13883	0.230201	60	7.53228e-07	7.24875e-06
K02770	450mg/kg	-2.36077	0.477181	35	7.52398e-07	7.24875e-06
K02768	450mg/kg	-2.32009	0.469073	36	7.57113e-07	7.27789e-06
K01869	600mg/kg	-0.908355	0.183773	60	7.70045e-07	7.39382e-06
K03654	450mg/kg	-1.34933	0.273068	51	7.75776e-07	7.44044e-06
K06148	450mg/kg	-2.22755	0.450872	38	7.79056e-07	7.46346e-06
K02068	300mg/kg	-1.48164	0.299936	60	7.81804e-07	7.47292e-06
K02863	300mg/kg	-0.504347	0.102094	60	7.81024e-07	7.47292e-06
K07258	600mg/kg	-1.21229	0.245514	60	7.90281e-07	7.54545e-06
K08968	150mg/kg	-1.29433	0.262159	47	7.92466e-07	7.55781e-06
K02078	300mg/kg	-0.894805	0.181269	60	7.96033e-07	7.57731e-06
K10353	600mg/kg	-1.48978	0.301803	59	7.96296e-07	7.57731e-06
K01000	300mg/kg	-0.886596	0.179659	60	8.02032e-07	7.62335e-06
K03704	600mg/kg	-0.684116	0.138656	60	8.06039e-07	7.65286e-06
K00197	450mg/kg	-1.12519	0.228067	53	8.07376e-07	7.65699e-06
K04086	450mg/kg	-1.4108	0.285986	57	8.09365e-07	7.66728e-06
K16012	450mg/kg	-1.50578	0.305324	59	8.14984e-07	7.71191e-06
K03427	450mg/kg	-0.617375	0.125261	60	8.27761e-07	7.82409e-06
K03654	600mg/kg	-1.34323	0.272568	51	8.3047e-07	7.84097e-06
K01933	450mg/kg	-0.722875	0.146772	60	8.42888e-07	7.94937e-06
K07533	600mg/kg	-1.22918	0.249595	59	8.44818e-07	7.95873e-06
K03724	600mg/kg	-0.99154	0.201393	60	8.5053e-07	8.00366e-06
K00688	600mg/kg	-0.727867	0.147867	59	8.54725e-07	8.02533e-06
K00897	300mg/kg	-2.58117	0.524347	37	8.53877e-07	8.02533e-06
K07040	600mg/kg	-1.32099	0.268382	60	8.56403e-07	8.03221e-06
K01258	300mg/kg	-1.27333	0.258727	60	8.58749e-07	8.04532e-06
K01223	150mg/kg	-0.872948	0.177403	59	8.62279e-07	8.06949e-06
K01916	300mg/kg	-1.27629	0.259414	60	8.65886e-07	8.09432e-06
K01439	600mg/kg	-1.33575	0.271519	59	8.67444e-07	8.09996e-06
K01649	300mg/kg	-1.11286	0.226322	60	8.78065e-07	8.19013e-06
K12555	450mg/kg	-1.33599	0.271771	60	8.83792e-07	8.2345e-06
K05942	150mg/kg	-0.987386	0.200884	54	8.86857e-07	8.25263e-06
K18331	600mg/kg	0.664719	0.135242	60	8.87682e-07	8.25263e-06
K07088	600mg/kg	-1.01149	0.205817	59	8.90058e-07	8.26566e-06
K03652	600mg/kg	-1.26835	0.258123	59	8.9343e-07	8.2798e-06
K15580	600mg/kg	-1.67189	0.340249	58	8.93531e-07	8.2798e-06
K03238	450mg/kg	1.22084	0.248494	59	8.97179e-07	8.30453e-06
K03282	300mg/kg	-1.36286	0.277449	59	9.0099e-07	8.33073e-06
K03657	600mg/kg	-1.1433	0.232879	60	9.13546e-07	8.43763e-06
K04483	600mg/kg	1.05827	0.215662	60	9.24401e-07	8.52861e-06
K00150	600mg/kg	1.10573	0.225352	59	9.26255e-07	8.53643e-06
K02910	150mg/kg	1.30926	0.266864	58	9.2907e-07	8.55309e-06
K02469	450mg/kg	-0.687892	0.140229	60	9.31898e-07	8.56055e-06
K03496	300mg/kg	-0.411697	0.0839248	60	9.31675e-07	8.56055e-06
K03595	450mg/kg	-1.1866	0.241907	60	9.33367e-07	8.56477e-06
K00761	300mg/kg	-1.0418	0.212431	60	9.38212e-07	8.59744e-06
K13640	600mg/kg	0.723771	0.147587	60	9.38952e-07	8.59744e-06
K00197	300mg/kg	-1.11291	0.227071	53	9.52756e-07	8.71443e-06
K15986	600mg/kg	-1.3848	0.282725	60	9.67919e-07	8.84359e-06
K03498	300mg/kg	-1.04174	0.212848	60	9.86517e-07	9.00382e-06
K01921	450mg/kg	-1.20179	0.245593	60	9.91111e-07	9.02634e-06
K03436	600mg/kg	-1.42735	0.291688	58	9.90989e-07	9.02634e-06
K12700	600mg/kg	-1.5107	0.308814	57	9.98368e-07	9.08269e-06
K00995	600mg/kg	-1.08128	0.221064	58	1.00204e-06	9.09797e-06
K02769	600mg/kg	-2.18836	0.447407	36	1.00219e-06	9.09797e-06
K00059	450mg/kg	-0.724844	0.148223	60	1.00725e-06	9.13416e-06
K02915	150mg/kg	1.18255	0.241884	59	1.01381e-06	9.18383e-06
K01646	450mg/kg	-1.26034	0.257836	60	1.0179e-06	9.21103e-06
K09773	600mg/kg	-1.46454	0.299629	60	1.01948e-06	9.21548e-06
K02343	600mg/kg	-1.19216	0.243917	60	1.02096e-06	9.21907e-06
K00057	450mg/kg	-0.999472	0.204515	60	1.02371e-06	9.23216e-06
K01785	300mg/kg	-1.48389	0.30365	57	1.02459e-06	9.23216e-06
K07448	300mg/kg	-1.81933	0.372374	53	1.03038e-06	9.27449e-06
K07029	450mg/kg	-1.17444	0.240536	55	1.04697e-06	9.4139e-06
K03685	450mg/kg	-1.14602	0.234736	60	1.0492e-06	9.42389e-06
K17073	600mg/kg	-1.34349	0.275219	60	1.05267e-06	9.44513e-06
K04086	600mg/kg	-1.39133	0.285162	57	1.06567e-06	9.55165e-06
K00793	450mg/kg	1.19302	0.244531	58	1.06734e-06	9.55655e-06
K03307	600mg/kg	-1.01429	0.207947	58	1.07371e-06	9.60341e-06
K17076	450mg/kg	-1.67852	0.344143	51	1.07499e-06	9.60477e-06
K09733	450mg/kg	1.3094	0.268486	57	1.07714e-06	9.61386e-06
K03978	600mg/kg	-1.092	0.223997	59	1.08783e-06	9.69906e-06
K01198	600mg/kg	-1.36733	0.28055	55	1.09509e-06	9.75354e-06
K02074	600mg/kg	-1.27292	0.261263	59	1.10378e-06	9.82063e-06
K02040	600mg/kg	-1.0758	0.220906	59	1.11635e-06	9.92208e-06
K06885	300mg/kg	-1.36171	0.279654	60	1.12011e-06	9.94507e-06
K16013	450mg/kg	-1.25273	0.257329	57	1.12623e-06	9.98899e-06
K00615	300mg/kg	-0.506325	0.10404	60	1.13513e-06	1.00544e-05
K07012	300mg/kg	-1.56411	0.321404	53	1.13598e-06	1.00544e-05
K01512	600mg/kg	-1.59646	0.328228	58	1.15105e-06	1.01772e-05
K00243	300mg/kg	-1.32453	0.272347	59	1.15386e-06	1.01914e-05
K00965	600mg/kg	-0.861268	0.17711	60	1.15673e-06	1.01956e-05
K02004	600mg/kg	-0.694674	0.142851	60	1.15668e-06	1.01956e-05
K02433	600mg/kg	-1.03926	0.213735	60	1.15967e-06	1.02108e-05
K01281	450mg/kg	-2.03009	0.417605	40	1.16631e-06	1.02481e-05
K04024	450mg/kg	-1.55465	0.319792	44	1.1653e-06	1.02481e-05
K03630	300mg/kg	-1.20684	0.24828	58	1.16907e-06	1.02617e-05
K02469	600mg/kg	-0.679874	0.139898	60	1.17521e-06	1.0305e-05
K05349	450mg/kg	-1.15933	0.238607	56	1.1815e-06	1.03494e-05
K01779	300mg/kg	-1.5559	0.320336	53	1.19135e-06	1.03533e-05
K02428	600mg/kg	-1.10651	0.227807	60	1.19026e-06	1.03533e-05
K02808	600mg/kg	-2.15984	0.444704	33	1.19292e-06	1.03533e-05
K02921	450mg/kg	1.07805	0.221965	60	1.19279e-06	1.03533e-05
K03601	600mg/kg	-1.20978	0.249008	59	1.18338e-06	1.03533e-05
K04024	300mg/kg	-1.55204	0.319526	44	1.18989e-06	1.03533e-05
K06901	450mg/kg	-1.15744	0.238273	59	1.18816e-06	1.03533e-05
K12952	450mg/kg	-1.19732	0.246453	58	1.18442e-06	1.03533e-05
K17236	450mg/kg	-1.66146	0.342009	43	1.1861e-06	1.03533e-05
K00537	600mg/kg	-1.01965	0.210044	59	1.20726e-06	1.0467e-05
K14155	600mg/kg	-1.49625	0.308252	58	1.21014e-06	1.04813e-05
K01876	600mg/kg	-0.814499	0.167839	60	1.21693e-06	1.05246e-05
K07118	300mg/kg	-1.21609	0.250599	56	1.21763e-06	1.05246e-05
K03722	450mg/kg	-1.51205	0.311686	60	1.22732e-06	1.05977e-05
K10563	600mg/kg	-1.29584	0.267174	60	1.23369e-06	1.06418e-05
K06158	300mg/kg	-1.05692	0.218043	60	1.2515e-06	1.07845e-05
K00841	600mg/kg	-1.37318	0.283653	60	1.29158e-06	1.11073e-05
K17234	300mg/kg	-1.63572	0.33788	49	1.29098e-06	1.11073e-05
K07580	150mg/kg	1.29968	0.268534	58	1.29899e-06	1.11597e-05
K01808	600mg/kg	-0.576049	0.119028	60	1.30088e-06	1.11647e-05
K10117	450mg/kg	-0.807488	0.16687	60	1.30478e-06	1.11869e-05
K02357	300mg/kg	-0.995746	0.205822	60	1.31213e-06	1.12385e-05
K02768	600mg/kg	-2.19621	0.454045	36	1.31826e-06	1.12796e-05
K04083	450mg/kg	-1.33956	0.276986	60	1.32351e-06	1.13131e-05
K16925	300mg/kg	-1.38383	0.286156	54	1.32526e-06	1.13167e-05
K01662	450mg/kg	-1.31012	0.270951	59	1.32967e-06	1.13316e-05
K02770	600mg/kg	-2.22367	0.459877	35	1.32909e-06	1.13316e-05
K01187	600mg/kg	-1.35785	0.280839	60	1.33167e-06	1.13372e-05
K03657	300mg/kg	-1.16437	0.240908	60	1.34323e-06	1.14242e-05
K03120	450mg/kg	1.06984	0.221419	58	1.35334e-06	1.14986e-05
K02933	300mg/kg	-0.688264	0.142457	60	1.35594e-06	1.15093e-05
K00690	300mg/kg	-1.52306	0.315517	59	1.38466e-06	1.17413e-05
K14155	450mg/kg	-1.48504	0.307725	58	1.39386e-06	1.18075e-05
K03544	600mg/kg	-0.973614	0.201778	60	1.39887e-06	1.18381e-05
K00997	300mg/kg	-1.29051	0.267516	60	1.40677e-06	1.18931e-05
K00537	450mg/kg	-1.01181	0.209857	59	1.42522e-06	1.20228e-05
K00975	150mg/kg	-0.651084	0.135042	60	1.42601e-06	1.20228e-05
K03311	600mg/kg	-1.22464	0.254007	60	1.42636e-06	1.20228e-05
K22441	600mg/kg	-1.46546	0.304335	58	1.46995e-06	1.23779e-05
K00852	300mg/kg	-1.21136	0.251579	60	1.47169e-06	1.23803e-05
K01142	450mg/kg	-1.03137	0.214212	60	1.47413e-06	1.23885e-05
K00963	600mg/kg	-1.30646	0.27141	59	1.4823e-06	1.24203e-05
K01873	600mg/kg	-0.931273	0.193462	60	1.48141e-06	1.24203e-05
K02221	300mg/kg	-1.31386	0.272935	58	1.48083e-06	1.24203e-05
K02908	150mg/kg	1.29889	0.269957	58	1.49814e-06	1.25392e-05
K03550	600mg/kg	-1.26473	0.262866	59	1.49944e-06	1.25392e-05
K03151	600mg/kg	-1.12421	0.233679	60	1.5025e-06	1.25524e-05
K03043	300mg/kg	-0.699926	0.145554	60	1.5192e-06	1.26794e-05
K03120	150mg/kg	1.06465	0.221564	58	1.54639e-06	1.28937e-05
K03590	600mg/kg	-1.13316	0.235847	56	1.55043e-06	1.29147e-05
K02341	450mg/kg	-0.93915	0.195563	60	1.56853e-06	1.30474e-05
K09815	450mg/kg	-2.34127	0.487543	52	1.56944e-06	1.30474e-05
K00567	300mg/kg	-1.39374	0.29033	59	1.58243e-06	1.31425e-05
K01776	600mg/kg	-1.25409	0.261326	60	1.59501e-06	1.32083e-05
K02929	150mg/kg	1.15112	0.239852	59	1.5921e-06	1.32083e-05
K10563	300mg/kg	-1.32407	0.275908	60	1.59499e-06	1.32083e-05
K03438	600mg/kg	-0.948102	0.197628	60	1.60735e-06	1.32974e-05
K00001	600mg/kg	-1.74419	0.363601	38	1.61074e-06	1.33125e-05
K00981	300mg/kg	-1.09707	0.228806	60	1.62878e-06	1.34485e-05
K07407	450mg/kg	-1.43618	0.299578	57	1.63489e-06	1.34858e-05
K00756	600mg/kg	-1.26889	0.264731	56	1.64196e-06	1.3531e-05
K05847	450mg/kg	-1.84105	0.384179	46	1.64993e-06	1.35835e-05
K03319	600mg/kg	-1.38059	0.28812	58	1.65348e-06	1.35938e-05
K06878	450mg/kg	-1.39278	0.29067	59	1.65438e-06	1.35938e-05
K03817	300mg/kg	-1.71523	0.358026	60	1.66117e-06	1.36364e-05
K00054	600mg/kg	-1.36389	0.284716	60	1.66496e-06	1.36543e-05
K07015	450mg/kg	-0.755743	0.157772	60	1.66712e-06	1.36588e-05
K01914	300mg/kg	-0.935832	0.195381	60	1.66959e-06	1.36658e-05
K00655	450mg/kg	-1.15919	0.242039	59	1.6738e-06	1.36871e-05
K07284	600mg/kg	-1.58369	0.330713	57	1.67844e-06	1.37119e-05
K00426	600mg/kg	-1.18053	0.246551	58	1.68288e-06	1.37349e-05
K11145	450mg/kg	-1.4206	0.296791	57	1.69683e-06	1.38355e-05
K09952	300mg/kg	-1.24938	0.261112	51	1.71115e-06	1.39388e-05
K03590	450mg/kg	-1.12578	0.235299	56	1.7145e-06	1.39527e-05
K03733	450mg/kg	-1.39412	0.291435	58	1.72141e-06	1.39955e-05
K03709	600mg/kg	-1.45998	0.305304	56	1.73514e-06	1.40936e-05
K09772	600mg/kg	-1.0441	0.218364	60	1.74009e-06	1.41203e-05
K02237	450mg/kg	-1.4009	0.293068	52	1.75189e-06	1.42026e-05
K00604	450mg/kg	-1.25685	0.263045	60	1.76974e-06	1.43336e-05
K16264	600mg/kg	-1.47628	0.309045	60	1.7802e-06	1.44045e-05
K09710	600mg/kg	-1.404	0.293968	59	1.78787e-06	1.44528e-05
K04019	600mg/kg	-2.44461	0.511895	37	1.79163e-06	1.44694e-05
K01259	300mg/kg	-1.46947	0.307749	60	1.79785e-06	1.45058e-05
K00939	600mg/kg	-0.85576	0.179258	60	1.80689e-06	1.4565e-05
K02246	450mg/kg	-2.03199	0.426059	43	1.84898e-06	1.4876e-05
K09963	300mg/kg	-1.56349	0.327815	54	1.84758e-06	1.4876e-05
K00938	600mg/kg	-1.34804	0.282828	59	1.87674e-06	1.50748e-05
K06942	450mg/kg	-1.10366	0.23156	59	1.87725e-06	1.50748e-05
K13640	450mg/kg	0.703164	0.147587	60	1.89425e-06	1.5197e-05
K00525	300mg/kg	-1.02533	0.215297	59	1.913e-06	1.53329e-05
K01814	450mg/kg	-1.40417	0.294926	58	1.92552e-06	1.54187e-05
K02119	300mg/kg	-2.3625	0.496302	35	1.93393e-06	1.54714e-05
K06959	300mg/kg	-0.744934	0.156572	60	1.95727e-06	1.56434e-05
K02113	600mg/kg	-1.19648	0.251501	59	1.96143e-06	1.56619e-05
K02470	300mg/kg	-0.401007	0.0843319	60	1.98341e-06	1.58225e-05
K00867	450mg/kg	-1.17592	0.247489	59	2.01993e-06	1.60988e-05
K04763	450mg/kg	-1.18591	0.249609	60	2.02346e-06	1.61118e-05
K03263	450mg/kg	1.301	0.273852	57	2.02662e-06	1.61218e-05
K00384	300mg/kg	-0.938846	0.197651	60	2.03397e-06	1.61651e-05
K00997	600mg/kg	-1.24432	0.261972	60	2.0362e-06	1.61677e-05
K00882	450mg/kg	-1.60176	0.337436	53	2.066e-06	1.6389e-05
K02761	450mg/kg	-1.3183	0.277758	60	2.07254e-06	1.64102e-05
K03236	450mg/kg	1.11408	0.234729	58	2.07248e-06	1.64102e-05
K00941	600mg/kg	-1.17973	0.248576	60	2.07535e-06	1.64171e-05
K06180	600mg/kg	-1.01903	0.214763	60	2.08594e-06	1.64856e-05
K05823	600mg/kg	-1.12579	0.23732	60	2.09787e-06	1.65644e-05
K19302	600mg/kg	-1.30162	0.274463	59	2.11193e-06	1.66599e-05
K00941	300mg/kg	-1.21799	0.256912	60	2.12811e-06	1.67564e-05
K02796	150mg/kg	-1.19278	0.251589	55	2.12685e-06	1.67564e-05
K04066	450mg/kg	-1.03712	0.218789	60	2.13459e-06	1.67919e-05
K00690	600mg/kg	-1.44823	0.305571	59	2.14338e-06	1.68298e-05
K05340	600mg/kg	-1.20198	0.253609	55	2.14261e-06	1.68298e-05
K03629	450mg/kg	-1.0911	0.230254	59	2.15117e-06	1.68753e-05
K07304	600mg/kg	-1.25026	0.263911	59	2.16462e-06	1.69652e-05
K06959	600mg/kg	-0.734239	0.15502	60	2.17522e-06	1.70325e-05
K00942	600mg/kg	-1.30141	0.274817	60	2.1846e-06	1.70902e-05
K21562	450mg/kg	-2.52863	0.534102	46	2.19753e-06	1.71755e-05
K01595	450mg/kg	-1.3335	0.281705	57	2.20475e-06	1.72091e-05
K01875	300mg/kg	-1.11058	0.234617	60	2.20587e-06	1.72091e-05
K02871	300mg/kg	-0.666512	0.140842	60	2.21962e-06	1.73004e-05
K00857	600mg/kg	-1.27604	0.269703	59	2.23116e-06	1.73433e-05
K02221	600mg/kg	-1.28317	0.27121	58	2.23126e-06	1.73433e-05
K12574	300mg/kg	-0.951222	0.201038	60	2.22809e-06	1.73433e-05
K14188	600mg/kg	-1.45125	0.30684	60	2.24915e-06	1.74664e-05
K02243	450mg/kg	-1.25923	0.266295	59	2.25966e-06	1.75159e-05
K19350	600mg/kg	-1.2079	0.25543	60	2.25774e-06	1.75159e-05
K03073	300mg/kg	-1.0402	0.220005	60	2.26665e-06	1.75541e-05
K05832	450mg/kg	-0.898866	0.190121	60	2.26893e-06	1.75558e-05
K05832	600mg/kg	-0.895916	0.189546	60	2.28261e-06	1.76455e-05
K07727	300mg/kg	-1.07413	0.227278	60	2.28922e-06	1.76805e-05
K00554	450mg/kg	-0.820584	0.173648	60	2.29487e-06	1.77081e-05
K15986	450mg/kg	-1.36724	0.289441	60	2.31552e-06	1.78512e-05
K03724	450mg/kg	-0.955057	0.2022	60	2.32013e-06	1.78704e-05
K06400	300mg/kg	-1.10803	0.234608	60	2.32527e-06	1.78938e-05
K17234	450mg/kg	-1.56561	0.331617	49	2.34525e-06	1.80312e-05
K02809	600mg/kg	-1.65488	0.350565	43	2.35152e-06	1.80468e-05
K02810	600mg/kg	-1.65488	0.350565	43	2.35152e-06	1.80468e-05
K01814	300mg/kg	-1.38926	0.294318	58	2.35553e-06	1.80515e-05
K02356	450mg/kg	-0.737803	0.156314	60	2.35827e-06	1.80515e-05
K03536	600mg/kg	-1.02858	0.217919	60	2.35853e-06	1.80515e-05
K01256	450mg/kg	-1.47738	0.31312	58	2.3787e-06	1.81896e-05
K01641	450mg/kg	-2.28516	0.484572	35	2.4074e-06	1.83842e-05
K01893	450mg/kg	-0.976183	0.207006	60	2.40848e-06	1.83842e-05
K03574	600mg/kg	-1.56508	0.331946	56	2.4188e-06	1.84464e-05
K01256	600mg/kg	-1.47089	0.31207	58	2.43697e-06	1.85682e-05
K02056	300mg/kg	-0.958326	0.203362	60	2.44797e-06	1.86353e-05
K01928	450mg/kg	-1.03838	0.220399	60	2.46051e-06	1.8714e-05
K10773	450mg/kg	-0.751319	0.15948	60	2.46445e-06	1.87272e-05
K02434	300mg/kg	-0.83638	0.177614	60	2.48968e-06	1.8902e-05
K13531	450mg/kg	-2.29267	0.486905	37	2.49358e-06	1.89147e-05
K03739	450mg/kg	-1.25451	0.266545	60	2.51918e-06	1.90748e-05
K07258	450mg/kg	-1.16493	0.247502	60	2.51702e-06	1.90748e-05
K07738	450mg/kg	-1.14078	0.242421	60	2.52872e-06	1.913e-05
K16899	600mg/kg	-1.23807	0.26315	60	2.54116e-06	1.92069e-05
K06198	300mg/kg	-1.46439	0.31128	57	2.54613e-06	1.92274e-05
K07705	300mg/kg	-0.935581	0.199083	58	2.60856e-06	1.96813e-05
K03703	450mg/kg	-1.05554	0.224643	59	2.61761e-06	1.9732e-05
K01478	300mg/kg	-1.32891	0.282915	59	2.63743e-06	1.98462e-05
K07586	450mg/kg	-1.85946	0.395864	48	2.6372e-06	1.98462e-05
K15051	450mg/kg	-1.32594	0.282423	58	2.66772e-06	2.00563e-05
K02242	450mg/kg	-2.13639	0.45518	37	2.6855e-06	2.01721e-05
K03799	450mg/kg	-1.18838	0.253239	60	2.69616e-06	2.02343e-05
K01153	300mg/kg	-0.573167	0.122227	60	2.74075e-06	2.05508e-05
K00826	600mg/kg	-0.896661	0.191236	60	2.74864e-06	2.05918e-05
K08969	600mg/kg	-1.34177	0.286184	54	2.75253e-06	2.06027e-05
K11753	300mg/kg	-1.15573	0.246543	60	2.7625e-06	2.06591e-05
K03216	450mg/kg	-1.0644	0.227083	60	2.76868e-06	2.06871e-05
K03469	600mg/kg	-1.0571	0.225614	59	2.79352e-06	2.08544e-05
K03100	450mg/kg	-1.35631	0.289506	60	2.8007e-06	2.08712e-05
K17686	300mg/kg	-1.3764	0.293792	57	2.80053e-06	2.08712e-05
K06131	600mg/kg	-1.14341	0.244153	60	2.82461e-06	2.1031e-05
K02888	600mg/kg	-0.989897	0.211427	60	2.84101e-06	2.11346e-05
K00869	300mg/kg	-1.46583	0.313238	54	2.8741e-06	2.13433e-05
K02939	450mg/kg	-0.819452	0.175105	60	2.87199e-06	2.13433e-05
K09685	600mg/kg	-1.26817	0.271024	56	2.88045e-06	2.13717e-05
K06023	600mg/kg	-1.05192	0.224871	60	2.89869e-06	2.14883e-05
K02435	450mg/kg	-1.16666	0.249467	59	2.91651e-06	2.15974e-05
K05349	300mg/kg	-1.08757	0.232563	56	2.9185e-06	2.15974e-05
K01265	600mg/kg	-1.10722	0.236875	60	2.94993e-06	2.1811e-05
K10119	150mg/kg	-0.792727	0.169622	59	2.96133e-06	2.18762e-05
K07052	600mg/kg	-1.20668	0.25823	60	2.96991e-06	2.19205e-05
K09861	600mg/kg	-1.13352	0.242614	60	2.98106e-06	2.19837e-05
K02343	450mg/kg	-1.14694	0.245506	60	2.98662e-06	2.19865e-05
K07118	450mg/kg	-1.14855	0.245845	56	2.98519e-06	2.19865e-05
K06216	300mg/kg	-2.9217	0.625693	34	3.0188e-06	2.22042e-05
K01281	600mg/kg	-1.86139	0.398757	40	3.04185e-06	2.23543e-05
K09117	300mg/kg	-2.74579	0.588307	41	3.05219e-06	2.24109e-05
K03763	600mg/kg	-1.15488	0.247474	60	3.06083e-06	2.24355e-05
K06148	600mg/kg	-1.9469	0.417188	38	3.06044e-06	2.24355e-05
K01512	450mg/kg	-1.51444	0.324549	58	3.06681e-06	2.246e-05
K02119	600mg/kg	-2.0147	0.43183	35	3.07885e-06	2.25287e-05
K00662	450mg/kg	-1.6221	0.347758	39	3.09427e-06	2.25831e-05
K01641	600mg/kg	-2.22302	0.476552	35	3.08918e-06	2.25831e-05
K07407	600mg/kg	-1.38202	0.296281	57	3.09283e-06	2.25831e-05
K01499	300mg/kg	1.006	0.21573	59	3.11291e-06	2.26996e-05
K03785	300mg/kg	-2.53831	0.544507	38	3.13655e-06	2.28524e-05
K06183	450mg/kg	-1.37112	0.294152	59	3.14267e-06	2.28662e-05
K09773	450mg/kg	-1.41419	0.303396	60	3.14383e-06	2.28662e-05
K08728	300mg/kg	-2.84362	0.61013	35	3.15152e-06	2.29025e-05
K15772	600mg/kg	-1.91247	0.410454	36	3.17151e-06	2.30281e-05
K02519	300mg/kg	-1.1619	0.249415	60	3.1851e-06	2.31069e-05
K01808	450mg/kg	-0.549854	0.118051	60	3.19677e-06	2.31572e-05
K06217	450mg/kg	-0.818254	0.175684	60	3.20021e-06	2.31572e-05
K21562	300mg/kg	-2.51793	0.540611	46	3.19962e-06	2.31572e-05
K03292	300mg/kg	-0.812774	0.174539	60	3.21318e-06	2.32312e-05
K07095	300mg/kg	-1.20067	0.257869	60	3.22212e-06	2.32761e-05
K00963	450mg/kg	-1.26233	0.271204	59	3.24675e-06	2.34258e-05
K01693	300mg/kg	-1.9807	0.425549	54	3.24837e-06	2.34258e-05
K00763	450mg/kg	-1.07701	0.231492	60	3.27963e-06	2.36311e-05
K04075	450mg/kg	-1.38169	0.297053	60	3.29779e-06	2.37418e-05
K03238	150mg/kg	1.16292	0.250063	59	3.31104e-06	2.3817e-05
K00243	600mg/kg	-1.24041	0.266737	59	3.31417e-06	2.38194e-05
K01929	300mg/kg	-1.08757	0.233887	60	3.31941e-06	2.38368e-05
K06158	450mg/kg	-1.0138	0.218043	60	3.32696e-06	2.38661e-05
K20112	450mg/kg	-1.29664	0.278884	58	3.32911e-06	2.38661e-05
K01972	600mg/kg	-1.03677	0.223006	60	3.33427e-06	2.3883e-05
K07404	600mg/kg	-1.14825	0.247026	59	3.34711e-06	2.39547e-05
K07816	300mg/kg	-2.07	0.445356	53	3.35236e-06	2.39721e-05
K01258	600mg/kg	-1.16528	0.250729	60	3.3586e-06	2.39964e-05
K05884	600mg/kg	-1.32776	0.285745	46	3.37326e-06	2.40809e-05
K02044	450mg/kg	-1.37938	0.296869	59	3.377e-06	2.40874e-05
K03086	450mg/kg	-0.949863	0.204461	60	3.38943e-06	2.41557e-05
K01610	300mg/kg	-0.666039	0.143416	60	3.41558e-06	2.43217e-05
K01893	600mg/kg	-0.963592	0.207544	60	3.4367e-06	2.44516e-05
K02774	300mg/kg	-3.89309	0.83859	36	3.44342e-06	2.44788e-05
K01924	600mg/kg	-1.05625	0.227546	60	3.45208e-06	2.45199e-05
K03789	450mg/kg	-1.00909	0.217442	55	3.47147e-06	2.4637e-05
K03427	300mg/kg	-0.581715	0.125371	60	3.48491e-06	2.47117e-05
K00604	600mg/kg	-1.22046	0.263045	60	3.48897e-06	2.47198e-05
K03621	600mg/kg	-1.14449	0.246716	60	3.50275e-06	2.47838e-05
K03687	300mg/kg	-1.16509	0.251159	59	3.50383e-06	2.47838e-05
K03555	450mg/kg	-1.20002	0.258748	60	3.52156e-06	2.48884e-05
K02069	150mg/kg	-1.29512	0.279405	56	3.56488e-06	2.51737e-05
K03436	450mg/kg	-1.35573	0.292529	58	3.57789e-06	2.52235e-05
K07088	150mg/kg	-0.935056	0.201753	59	3.57538e-06	2.52235e-05
K08591	450mg/kg	-1.17936	0.254535	60	3.59762e-06	2.53416e-05
K01439	450mg/kg	-1.2398	0.267654	59	3.61957e-06	2.5475e-05
K09128	600mg/kg	-1.26808	0.273836	54	3.64284e-06	2.55964e-05
K19302	450mg/kg	-1.26398	0.27295	59	3.6424e-06	2.55964e-05
K02687	450mg/kg	-1.01097	0.218395	59	3.67256e-06	2.57839e-05
K00869	450mg/kg	-1.44155	0.311489	54	3.69367e-06	2.59106e-05
K03439	600mg/kg	-1.15731	0.250137	60	3.7156e-06	2.60429e-05
K03976	300mg/kg	-1.16811	0.252517	59	3.72997e-06	2.61221e-05
K00215	300mg/kg	-1.12478	0.243178	60	3.73987e-06	2.61698e-05
K01101	450mg/kg	-1.07591	0.232645	55	3.75115e-06	2.62272e-05
K02493	600mg/kg	-1.12392	0.243082	60	3.77088e-06	2.63434e-05
K03763	300mg/kg	-1.21082	0.261953	60	3.79518e-06	2.64838e-05
K10542	600mg/kg	-0.415204	0.0898286	60	3.79722e-06	2.64838e-05
K01439	300mg/kg	-1.26562	0.273878	59	3.81659e-06	2.65666e-05
K03667	450mg/kg	-1.37984	0.298589	60	3.81508e-06	2.65666e-05
K09155	600mg/kg	-1.3186	0.285347	56	3.81849e-06	2.65666e-05
K02115	600mg/kg	-1.08867	0.23561	59	3.82532e-06	2.65924e-05
K00525	600mg/kg	-0.985487	0.213326	59	3.84442e-06	2.67033e-05
K02244	600mg/kg	-1.33098	0.28814	59	3.85213e-06	2.6735e-05
K00364	450mg/kg	-1.30697	0.283	60	3.87e-06	2.68371e-05
K05340	450mg/kg	-1.15134	0.249327	55	3.87814e-06	2.68684e-05
K07699	150mg/kg	-0.60059	0.130064	59	3.88085e-06	2.68684e-05
K02563	450mg/kg	-1.00815	0.218364	60	3.89609e-06	2.6952e-05
K02248	300mg/kg	-2.72582	0.590545	36	3.91648e-06	2.70709e-05
K17758	600mg/kg	-1.1488	0.248901	60	3.92186e-06	2.7086e-05
K01881	300mg/kg	-0.702066	0.152131	60	3.93319e-06	2.71422e-05
K01687	300mg/kg	-0.510357	0.110619	60	3.9565e-06	2.72809e-05
K03975	600mg/kg	-1.42396	0.308706	57	3.97521e-06	2.73877e-05
K00383	600mg/kg	-1.96376	0.425953	39	4.02125e-06	2.76824e-05
K02117	150mg/kg	-0.645089	0.139949	60	4.0373e-06	2.77525e-05
K03488	450mg/kg	-1.31322	0.284899	60	4.03798e-06	2.77525e-05
K01499	600mg/kg	0.99555	0.215999	59	4.04518e-06	2.77795e-05
K02794	450mg/kg	-0.93764	0.203488	59	4.06875e-06	2.79188e-05
K03650	600mg/kg	-1.13679	0.246769	60	4.0909e-06	2.80481e-05
K04032	600mg/kg	-2.30133	0.499646	40	4.10665e-06	2.81334e-05
K00865	450mg/kg	-1.20945	0.262672	60	4.13639e-06	2.83143e-05
K01934	600mg/kg	-1.29618	0.281633	60	4.17672e-06	2.85673e-05
K07042	600mg/kg	-1.17511	0.255343	60	4.18249e-06	2.85837e-05
K01738	450mg/kg	-0.933827	0.20294	59	4.19454e-06	2.8643e-05
K01586	300mg/kg	-0.867431	0.188552	60	4.21515e-06	2.87606e-05
K00158	450mg/kg	-2.00482	0.435898	42	4.23954e-06	2.89038e-05
K03549	450mg/kg	-1.42791	0.310478	60	4.24381e-06	2.89097e-05
K03789	600mg/kg	-0.995423	0.216475	55	4.25892e-06	2.89894e-05
K09955	300mg/kg	-0.985515	0.214353	55	4.27333e-06	2.90641e-05
K02869	300mg/kg	1.30317	0.283477	54	4.28437e-06	2.91159e-05
K02530	300mg/kg	-2.76611	0.601836	34	4.30419e-06	2.92272e-05
K01243	300mg/kg	-0.963183	0.209595	60	4.31815e-06	2.92985e-05
K01755	300mg/kg	-0.733393	0.159617	60	4.3339e-06	2.93819e-05
K07150	600mg/kg	-1.48195	0.322628	53	4.36159e-06	2.9546e-05
K04487	450mg/kg	-1.10809	0.241306	59	4.38873e-06	2.97062e-05
K03565	600mg/kg	-1.17007	0.254825	60	4.39759e-06	2.97424e-05
K03700	600mg/kg	-1.17946	0.256932	59	4.42038e-06	2.98728e-05
K10039	450mg/kg	-1.30223	0.283787	58	4.45899e-06	3.01097e-05
K01591	450mg/kg	-0.636989	0.13883	60	4.46947e-06	3.01565e-05
K02242	600mg/kg	-2.03156	0.442829	37	4.48166e-06	3.02147e-05
K02240	600mg/kg	-1.41391	0.308273	46	4.50599e-06	3.03306e-05
K06199	450mg/kg	-1.12812	0.245955	60	4.50304e-06	3.03306e-05
K03569	300mg/kg	-0.662795	0.144517	60	4.51251e-06	3.03504e-05
K03733	600mg/kg	-1.31894	0.287697	58	4.55128e-06	3.05869e-05
K14127	150mg/kg	1.18454	0.258416	57	4.56444e-06	3.06511e-05
K09705	600mg/kg	-1.47147	0.321025	58	4.56883e-06	3.06563e-05
K01304	150mg/kg	-1.20459	0.262812	52	4.57368e-06	3.06646e-05
K07404	450mg/kg	-1.12964	0.246489	59	4.58508e-06	3.07168e-05
K03816	450mg/kg	-0.984739	0.214905	60	4.60101e-06	3.07814e-05
K08369	300mg/kg	-1.43031	0.312148	50	4.60198e-06	3.07814e-05
K01739	300mg/kg	-1.20431	0.262905	54	4.63242e-06	3.09606e-05
K03263	150mg/kg	1.25962	0.275041	57	4.65494e-06	3.10622e-05
K15024	150mg/kg	-1.02887	0.224649	52	4.65202e-06	3.10622e-05
K07078	450mg/kg	-1.86044	0.406254	44	4.66081e-06	3.1077e-05
K01788	150mg/kg	-1.18215	0.25832	52	4.73277e-06	3.1532e-05
K03205	600mg/kg	0.423152	0.0925181	60	4.79142e-06	3.18977e-05
K09762	600mg/kg	-1.15483	0.252508	59	4.79803e-06	3.19167e-05
K01192	150mg/kg	-1.51386	0.33121	39	4.86076e-06	3.23087e-05
K16511	600mg/kg	-1.18444	0.259147	60	4.86496e-06	3.23112e-05
K03483	300mg/kg	-1.56136	0.341646	55	4.8745e-06	3.23493e-05
K01081	300mg/kg	-1.86246	0.407626	42	4.89961e-06	3.24652e-05
K03979	450mg/kg	-0.926625	0.202799	60	4.89642e-06	3.24652e-05
K00567	600mg/kg	-1.30001	0.284544	59	4.90636e-06	3.24845e-05
K00526	600mg/kg	-1.25572	0.274918	56	4.93315e-06	3.26364e-05
K03292	450mg/kg	-0.793302	0.173744	60	4.97333e-06	3.28523e-05
K16323	600mg/kg	-1.17268	0.256835	57	4.97352e-06	3.28523e-05
K00831	300mg/kg	-0.562891	0.123286	60	4.97759e-06	3.28536e-05
K13953	600mg/kg	-1.35256	0.296257	54	4.98362e-06	3.28679e-05
K19055	300mg/kg	-1.35988	0.297912	58	5.00216e-06	3.29645e-05
K07335	450mg/kg	-1.34754	0.295237	59	5.01269e-06	3.29977e-05
K18890	300mg/kg	-2.47251	0.541722	38	5.01497e-06	3.29977e-05
K00566	600mg/kg	-1.0229	0.224152	60	5.03236e-06	3.30865e-05
K22393	450mg/kg	-1.31545	0.288353	58	5.06803e-06	3.32952e-05
K14540	600mg/kg	-1.48304	0.325148	48	5.08831e-06	3.34026e-05
K01607	450mg/kg	-1.26953	0.278373	58	5.10206e-06	3.34436e-05
K07386	600mg/kg	-1.07182	0.235022	59	5.10243e-06	3.34436e-05
K03589	450mg/kg	-1.09448	0.240158	60	5.18103e-06	3.39325e-05
K00942	450mg/kg	-1.25513	0.275457	60	5.20067e-06	3.40349e-05
K01738	600mg/kg	-0.92132	0.202264	59	5.23749e-06	3.42495e-05
K15051	300mg/kg	-1.27418	0.279791	58	5.26207e-06	3.43837e-05
K04019	450mg/kg	-1.92859	0.423516	37	5.26948e-06	3.44056e-05
K03706	450mg/kg	-2.59329	0.569828	46	5.33879e-06	3.48314e-05
K05366	300mg/kg	-1.22433	0.269043	60	5.34666e-06	3.48559e-05
K09963	450mg/kg	-1.45685	0.32048	54	5.4717e-06	3.56438e-05
K05846	600mg/kg	-1.37931	0.303453	53	5.48384e-06	3.56955e-05
K11717	600mg/kg	-1.16482	0.256275	60	5.48873e-06	3.56999e-05
K01870	450mg/kg	-0.999159	0.219872	60	5.51229e-06	3.58257e-05
K03553	600mg/kg	-0.743723	0.163691	60	5.53417e-06	3.59404e-05
K00919	300mg/kg	-0.945452	0.208149	59	5.56703e-06	3.60985e-05
K02979	450mg/kg	1.14461	0.251988	58	5.56416e-06	3.60985e-05
K01939	450mg/kg	-0.731706	0.161247	60	5.68419e-06	3.68301e-05
K09710	300mg/kg	-1.33885	0.295055	59	5.68925e-06	3.68347e-05
K03696	450mg/kg	-1.03086	0.227256	60	5.72965e-06	3.7068e-05
K03305	450mg/kg	-1.20424	0.265538	59	5.75802e-06	3.72232e-05
K01873	450mg/kg	-0.875069	0.192964	60	5.7635e-06	3.72303e-05
K00784	600mg/kg	-1.04416	0.230307	60	5.7935e-06	3.73956e-05
K02493	300mg/kg	-1.10068	0.242856	60	5.83656e-06	3.76449e-05
K01187	450mg/kg	-1.29083	0.284842	60	5.84994e-06	3.77026e-05
K01962	450mg/kg	-1.06745	0.235726	59	5.94467e-06	3.8284e-05
K03529	600mg/kg	-1.1871	0.262172	59	5.95624e-06	3.83295e-05
K03492	300mg/kg	-1.39128	0.30736	60	5.99557e-06	3.85533e-05
K06890	600mg/kg	-1.28054	0.282925	58	6.0093e-06	3.86124e-05
K00931	450mg/kg	-0.955753	0.211175	59	6.01427e-06	3.86151e-05
K02978	450mg/kg	1.15942	0.256251	58	6.05267e-06	3.88322e-05
K01929	600mg/kg	-1.03146	0.22803	60	6.08651e-06	3.90199e-05
K10122	600mg/kg	-1.46379	0.323652	55	6.10437e-06	3.91048e-05
K05311	300mg/kg	-3.35678	0.742518	31	6.16037e-06	3.94338e-05
K00943	450mg/kg	-1.09611	0.242516	60	6.1918e-06	3.96051e-05
K01154	450mg/kg	-1.03731	0.229548	60	6.21512e-06	3.96681e-05
K03284	150mg/kg	-0.712081	0.157589	58	6.22501e-06	3.96681e-05
K03744	600mg/kg	-0.851126	0.188348	60	6.21602e-06	3.96681e-05
K06199	600mg/kg	-1.11107	0.245854	60	6.20694e-06	3.96681e-05
K07177	450mg/kg	-1.11795	0.247407	60	6.22272e-06	3.96681e-05
K14540	300mg/kg	-1.45831	0.322791	48	6.24763e-06	3.97824e-05
K17686	450mg/kg	-1.30897	0.289908	57	6.32817e-06	4.0265e-05
K03529	300mg/kg	-1.19572	0.26484	59	6.33487e-06	4.02774e-05
K04066	600mg/kg	-0.988882	0.21908	60	6.36766e-06	4.04556e-05
K08369	600mg/kg	-1.39079	0.308143	50	6.37842e-06	4.04936e-05
K00390	600mg/kg	-1.93111	0.427991	46	6.4208e-06	4.07322e-05
K00600	450mg/kg	-0.81192	0.179987	60	6.45219e-06	4.09008e-05
K00882	600mg/kg	-1.48535	0.329355	53	6.48617e-06	4.10855e-05
K10823	600mg/kg	-1.06558	0.23636	60	6.53507e-06	4.13644e-05
K02424	600mg/kg	-1.4061	0.31225	52	6.69614e-06	4.23024e-05
K02622	450mg/kg	-2.42172	0.537795	43	6.69821e-06	4.23024e-05
K19350	300mg/kg	-1.18586	0.263329	60	6.68902e-06	4.23024e-05
K15580	300mg/kg	-1.53961	0.341966	58	6.72418e-06	4.24348e-05
K00865	600mg/kg	-1.17239	0.260419	60	6.73318e-06	4.24593e-05
K03455	600mg/kg	-1.16704	0.259239	60	6.73807e-06	4.24593e-05
K03817	600mg/kg	-1.49288	0.331744	60	6.79219e-06	4.2737e-05
K07305	150mg/kg	-1.18343	0.262972	59	6.78803e-06	4.2737e-05
K00817	300mg/kg	-1.24057	0.275702	60	6.80599e-06	4.27603e-05
K00857	450mg/kg	-1.20017	0.266717	59	6.80183e-06	4.27603e-05
K22927	450mg/kg	-1.05467	0.234405	60	6.81661e-06	4.27954e-05
K03553	450mg/kg	-0.736221	0.163691	60	6.87185e-06	4.31103e-05
K02493	450mg/kg	-1.09212	0.242898	60	6.91729e-06	4.33357e-05
K03925	600mg/kg	-1.03022	0.229132	60	6.91798e-06	4.33357e-05
K13932	600mg/kg	-1.36382	0.303448	57	6.97638e-06	4.36693e-05
K02825	600mg/kg	-1.22675	0.273063	60	7.03724e-06	4.40178e-05
K01756	600mg/kg	-0.905309	0.201532	60	7.05125e-06	4.40729e-05
K00793	150mg/kg	1.1089	0.246897	58	7.07728e-06	4.4203e-05
K05946	450mg/kg	-1.22239	0.272248	59	7.12217e-06	4.44507e-05
K03581	600mg/kg	-1.39414	0.310516	55	7.13057e-06	4.44704e-05
K00864	450mg/kg	-0.924404	0.205922	60	7.15233e-06	4.45734e-05
K03495	450mg/kg	-1.00429	0.223728	60	7.15935e-06	4.45844e-05
K03492	600mg/kg	-1.34611	0.299981	60	7.2125e-06	4.48825e-05
K14540	450mg/kg	-1.43996	0.321059	48	7.29031e-06	4.53335e-05
K02313	450mg/kg	-1.10101	0.245547	60	7.32805e-06	4.55014e-05
K09748	600mg/kg	-1.09064	0.243226	60	7.32425e-06	4.55014e-05
K06948	600mg/kg	-1.18399	0.264063	60	7.33436e-06	4.55074e-05
K02519	450mg/kg	-1.1174	0.249415	60	7.46237e-06	4.62195e-05
K03544	450mg/kg	-0.904081	0.201805	60	7.46548e-06	4.62195e-05
K21471	450mg/kg	-2.73332	0.610113	30	7.46343e-06	4.62195e-05
K03647	450mg/kg	-1.20922	0.269935	59	7.47549e-06	4.62478e-05
K21471	300mg/kg	-2.69623	0.60199	30	7.50428e-06	4.63921e-05
K00858	450mg/kg	-1.10981	0.247885	59	7.56627e-06	4.66733e-05
K02038	450mg/kg	-0.992811	0.221746	60	7.56127e-06	4.66733e-05
K07586	600mg/kg	-1.72505	0.38529	48	7.56015e-06	4.66733e-05
K02246	600mg/kg	-1.81334	0.405063	43	7.58131e-06	4.67321e-05
K00567	450mg/kg	-1.27031	0.283893	59	7.65581e-06	4.71571e-05
K02119	450mg/kg	-1.73444	0.387679	35	7.68027e-06	4.72735e-05
K01803	450mg/kg	-0.66989	0.149749	60	7.69806e-06	4.72801e-05
K08177	300mg/kg	-1.38587	0.309796	60	7.69522e-06	4.72801e-05
K10254	150mg/kg	-1.00246	0.224078	58	7.68761e-06	4.72801e-05
K03483	450mg/kg	-1.45626	0.325612	55	7.73574e-06	4.74772e-05
K09733	150mg/kg	1.21325	0.271297	57	7.74724e-06	4.75134e-05
K02245	300mg/kg	-2.54024	0.568058	40	7.75672e-06	4.75372e-05
K00425	600mg/kg	-1.20737	0.270068	60	7.79987e-06	4.77672e-05
K00965	450mg/kg	-0.794137	0.177648	60	7.81185e-06	4.77756e-05
K03484	450mg/kg	-1.27079	0.284276	60	7.81251e-06	4.77756e-05
K03523	450mg/kg	-1.20288	0.269125	57	7.83718e-06	4.7892e-05
K00150	300mg/kg	1.01792	0.227805	59	7.88164e-06	4.8129e-05
K03744	450mg/kg	-0.85306	0.190927	60	7.89588e-06	4.81467e-05
K06023	450mg/kg	-1.01146	0.226371	60	7.89024e-06	4.81467e-05
K01488	300mg/kg	-2.68529	0.601035	36	7.90359e-06	4.81591e-05
K01281	150mg/kg	-1.7114	0.383085	40	7.91727e-06	4.82079e-05
K00989	450mg/kg	0.756305	0.169363	58	7.98443e-06	4.8582e-05
K21071	150mg/kg	-0.441668	0.0989465	60	8.05534e-06	4.89783e-05
K01581	600mg/kg	-1.31211	0.293972	55	8.06809e-06	4.90207e-05
K00384	450mg/kg	-0.880431	0.197321	60	8.12244e-06	4.92731e-05
K00690	450mg/kg	-1.35487	0.303653	59	8.12325e-06	4.92731e-05
K02837	300mg/kg	-0.793243	0.177785	60	8.12704e-06	4.92731e-05
K01271	300mg/kg	-4.27877	0.959087	30	8.14685e-06	4.93579e-05
K00014	450mg/kg	-1.55208	0.348045	52	8.21842e-06	4.9756e-05
K09685	300mg/kg	-1.17321	0.263097	56	8.22509e-06	4.97609e-05
K02110	450mg/kg	-0.805887	0.180763	60	8.26271e-06	4.99529e-05
K02068	450mg/kg	-1.32737	0.297852	60	8.33157e-06	5.02976e-05
K03734	300mg/kg	-1.27115	0.28523	55	8.32803e-06	5.02976e-05
K15024	300mg/kg	-0.988986	0.221948	52	8.35251e-06	5.03881e-05
K06950	600mg/kg	-1.11539	0.250386	60	8.40279e-06	5.06555e-05
K03431	450mg/kg	-0.79705	0.17898	60	8.45668e-06	5.09442e-05
K00350	450mg/kg	-0.989935	0.22232	60	8.47771e-06	5.09711e-05
K01006	150mg/kg	-0.351877	0.0790281	60	8.48517e-06	5.09711e-05
K02509	300mg/kg	-1.09098	0.244999	57	8.46796e-06	5.09711e-05
K07171	300mg/kg	-0.446458	0.100267	60	8.4796e-06	5.09711e-05
K08161	450mg/kg	-1.72385	0.387205	49	8.50631e-06	5.10619e-05
K03601	450mg/kg	-1.08559	0.243875	59	8.53024e-06	5.11694e-05
K13789	450mg/kg	-1.04027	0.233726	58	8.55412e-06	5.12764e-05
K16012	300mg/kg	-1.33155	0.299208	59	8.57782e-06	5.13822e-05
K01239	300mg/kg	-2.03863	0.458174	41	8.60807e-06	5.14914e-05
K11144	600mg/kg	-1.56092	0.350809	55	8.60819e-06	5.14914e-05
K02034	450mg/kg	-0.779563	0.175324	60	8.73185e-06	5.21943e-05
K00756	300mg/kg	-1.12702	0.253489	56	8.74738e-06	5.22504e-05
K02075	450mg/kg	-1.34933	0.303689	60	8.86649e-06	5.28948e-05
K03346	600mg/kg	-1.31316	0.29555	57	8.86774e-06	5.28948e-05
K00244	450mg/kg	-1.2794	0.288168	58	9.00473e-06	5.36743e-05
K01104	450mg/kg	-1.09827	0.247483	60	9.0903e-06	5.41463e-05
K00074	150mg/kg	0.381401	0.0859937	60	9.19768e-06	5.47475e-05
K06216	450mg/kg	-2.16217	0.487538	34	9.21261e-06	5.47979e-05
K00868	600mg/kg	-0.908841	0.205018	60	9.29337e-06	5.52396e-05
K02907	300mg/kg	-0.760884	0.171653	60	9.30696e-06	5.52817e-05
K03736	150mg/kg	-0.984479	0.222105	47	9.31535e-06	5.52928e-05
K02030	600mg/kg	-0.990321	0.223436	59	9.32608e-06	5.53178e-05
K01126	450mg/kg	-1.15698	0.261058	60	9.34141e-06	5.537e-05
K00873	450mg/kg	-1.13543	0.256214	60	9.35577e-06	5.54165e-05
K06024	300mg/kg	-1.12929	0.25484	59	9.36291e-06	5.54201e-05
K10353	450mg/kg	-1.31111	0.295895	59	9.38009e-06	5.54831e-05
K03758	600mg/kg	-1.26815	0.286266	56	9.42524e-06	5.57113e-05
K02982	300mg/kg	-0.5027	0.113501	60	9.46578e-06	5.5912e-05
K00852	600mg/kg	-1.11361	0.251579	60	9.57917e-06	5.65047e-05
K01271	450mg/kg	-2.8472	0.643246	30	9.58609e-06	5.65047e-05
K02040	450mg/kg	-0.9589	0.216635	59	9.58428e-06	5.65047e-05
K03293	600mg/kg	-1.02393	0.231346	60	9.60016e-06	5.65091e-05
K10120	600mg/kg	-1.48611	0.33576	54	9.59554e-06	5.65091e-05
K01883	600mg/kg	-1.06681	0.241087	60	9.64442e-06	5.67303e-05
K17810	300mg/kg	-1.01698	0.229851	59	9.66601e-06	5.68179e-05
K06967	300mg/kg	-3.34676	0.756506	31	9.69044e-06	5.69221e-05
K00615	450mg/kg	-0.452755	0.102346	60	9.70034e-06	5.69409e-05
K13038	300mg/kg	-0.987506	0.22326	59	9.72875e-06	5.70681e-05
K01958	300mg/kg	-1.12218	0.254	59	9.96019e-06	5.83854e-05
K02244	450mg/kg	-1.26222	0.285746	59	9.99483e-06	5.85481e-05
K07095	600mg/kg	-1.12387	0.254442	60	1.0008e-05	5.85845e-05
K07025	300mg/kg	-1.39398	0.315806	55	1.01463e-05	5.93534e-05
K01858	300mg/kg	0.556207	0.126016	60	1.01578e-05	5.93797e-05
K01752	600mg/kg	-0.869793	0.197111	60	1.02086e-05	5.96357e-05
K01478	600mg/kg	-1.22155	0.276868	59	1.02409e-05	5.97831e-05
K06890	450mg/kg	-1.25742	0.28506	58	1.02865e-05	6.00079e-05
K02930	600mg/kg	1.18757	0.269299	58	1.03436e-05	6.03e-05
K07335	600mg/kg	-1.29381	0.293492	59	1.04174e-05	6.06881e-05
K16925	450mg/kg	-1.18559	0.268954	54	1.04252e-05	6.06919e-05
K03215	450mg/kg	-1.16706	0.264835	59	1.04935e-05	6.10478e-05
K03234	600mg/kg	1.02721	0.233112	59	1.05049e-05	6.10722e-05
K05884	300mg/kg	-1.20302	0.273065	46	1.05487e-05	6.1285e-05
K02794	600mg/kg	-0.887064	0.201368	59	1.05691e-05	6.13613e-05
K03647	600mg/kg	-1.18438	0.268943	59	1.06357e-05	6.17062e-05
K03740	450mg/kg	-1.2641	0.287089	59	1.06674e-05	6.18479e-05
K00384	600mg/kg	-0.86814	0.19722	60	1.07318e-05	6.21786e-05
K03110	300mg/kg	-0.695564	0.158022	60	1.07413e-05	6.21912e-05
K01523	600mg/kg	-1.09146	0.24809	57	1.08536e-05	6.27982e-05
K03091	150mg/kg	-0.766367	0.174204	60	1.08621e-05	6.28047e-05
K01956	600mg/kg	-0.898479	0.204268	60	1.08983e-05	6.29715e-05
K00526	300mg/kg	-1.18007	0.268324	56	1.09291e-05	6.31062e-05
K01992	300mg/kg	-0.745758	0.169587	60	1.0951e-05	6.31899e-05
K00651	600mg/kg	-0.57369	0.130538	60	1.10863e-05	6.38837e-05
K02890	600mg/kg	-0.331779	0.0754911	60	1.10803e-05	6.38837e-05
K06958	450mg/kg	-1.05232	0.239571	60	1.12046e-05	6.45216e-05
K00001	150mg/kg	-1.48632	0.338485	38	1.12782e-05	6.48796e-05
K04488	450mg/kg	-0.927574	0.211243	60	1.12821e-05	6.48796e-05
K01916	450mg/kg	-1.13901	0.259415	60	1.1298e-05	6.49271e-05
K11753	450mg/kg	-1.08	0.246115	60	1.14301e-05	6.56419e-05
K02519	600mg/kg	-1.09382	0.249415	60	1.15708e-05	6.6405e-05
K09861	450mg/kg	-1.06386	0.242634	60	1.16185e-05	6.66334e-05
K05985	450mg/kg	-1.13266	0.258403	59	1.16888e-05	6.69918e-05
K01890	450mg/kg	-0.98797	0.225435	60	1.17326e-05	6.71971e-05
K02945	300mg/kg	0.472549	0.107865	60	1.18163e-05	6.76307e-05
K02086	600mg/kg	-1.80183	0.411426	41	1.18957e-05	6.80394e-05
K06180	450mg/kg	-0.947605	0.21639	60	1.19137e-05	6.80965e-05
K02237	150mg/kg	-1.22914	0.280831	52	1.20439e-05	6.87944e-05
K03697	150mg/kg	-0.990054	0.22625	58	1.20912e-05	6.90184e-05
K02428	450mg/kg	-0.996379	0.227807	60	1.22108e-05	6.96542e-05
K03631	300mg/kg	-1.02907	0.235313	58	1.2244e-05	6.97968e-05
K00226	450mg/kg	-1.30582	0.298609	60	1.22545e-05	6.98093e-05
K02930	300mg/kg	1.17851	0.269566	58	1.23176e-05	7.00278e-05
K03086	600mg/kg	-0.888537	0.203237	60	1.23156e-05	7.00278e-05
K10009	600mg/kg	-1.25898	0.287966	53	1.23125e-05	7.00278e-05
K01239	450mg/kg	-1.96266	0.448966	41	1.23386e-05	7.01005e-05
K17076	600mg/kg	-1.41993	0.324827	51	1.23482e-05	7.01083e-05
K03438	450mg/kg	-0.864286	0.197801	60	1.24543e-05	7.0663e-05
K08161	600mg/kg	-1.67149	0.382609	49	1.25012e-05	7.08821e-05
K03664	300mg/kg	-0.767955	0.175802	60	1.25215e-05	7.09496e-05
K06131	450mg/kg	-1.06645	0.244153	60	1.25407e-05	7.10109e-05
K00662	600mg/kg	-1.41498	0.324073	39	1.26414e-05	7.15332e-05
K01101	150mg/kg	-0.991428	0.227097	55	1.26738e-05	7.16689e-05
K03210	150mg/kg	-1.13272	0.259564	59	1.27739e-05	7.21871e-05
K12268	300mg/kg	-1.51277	0.346716	45	1.28212e-05	7.2406e-05
K03584	450mg/kg	-1.0064	0.230774	60	1.29482e-05	7.30747e-05
K03481	300mg/kg	-1.40425	0.322053	60	1.2988e-05	7.32509e-05
K18331	300mg/kg	0.589558	0.135249	60	1.30623e-05	7.36207e-05
K00791	450mg/kg	-0.875545	0.200901	60	1.31201e-05	7.38535e-05
K03705	150mg/kg	-0.862484	0.197905	60	1.3121e-05	7.38535e-05
K01572	600mg/kg	-0.455632	0.104558	60	1.31448e-05	7.39382e-05
K01023	300mg/kg	-2.10577	0.483293	41	1.31783e-05	7.40777e-05
K00939	450mg/kg	-0.785499	0.180309	60	1.32215e-05	7.42713e-05
K01259	450mg/kg	-1.30977	0.300708	60	1.32692e-05	7.44899e-05
K18891	300mg/kg	-3.65814	0.840104	33	1.3344e-05	7.48604e-05
K02236	300mg/kg	-3.6154	0.830427	33	1.33883e-05	7.50101e-05
K02860	600mg/kg	-1.06253	0.244051	60	1.33852e-05	7.50101e-05
K01811	600mg/kg	-0.96897	0.222604	55	1.34357e-05	7.52256e-05
K00133	300mg/kg	-0.81432	0.187083	59	1.34453e-05	7.52301e-05
K03625	450mg/kg	-0.907587	0.208576	60	1.35306e-05	7.56571e-05
K03168	300mg/kg	-0.68206	0.156862	59	1.37291e-05	7.6666e-05
K12268	600mg/kg	-1.50234	0.345502	45	1.3722e-05	7.6666e-05
K01883	450mg/kg	-1.05365	0.242364	60	1.37786e-05	7.68417e-05
K03704	150mg/kg	-0.602245	0.138529	60	1.37749e-05	7.68417e-05
K02875	450mg/kg	1.2528	0.288212	57	1.38138e-05	7.69872e-05
K00821	450mg/kg	-0.654998	0.150749	60	1.39295e-05	7.753e-05
K03687	600mg/kg	-1.07603	0.247647	59	1.3927e-05	7.753e-05
K06201	450mg/kg	-1.4032	0.323106	59	1.40655e-05	7.8236e-05
K12410	600mg/kg	-1.04095	0.239836	59	1.42333e-05	7.91171e-05
K04771	300mg/kg	-1.04125	0.239915	58	1.4244e-05	7.91253e-05
K16323	300mg/kg	-1.08552	0.250214	57	1.43554e-05	7.96915e-05
K03709	300mg/kg	-1.25769	0.289918	56	1.43734e-05	7.97394e-05
K02838	450mg/kg	-0.772577	0.178172	60	1.45014e-05	8.03973e-05
K05837	450mg/kg	-1.0473	0.241584	59	1.45656e-05	8.05951e-05
K09825	300mg/kg	-1.3866	0.319845	59	1.45617e-05	8.05951e-05
K22441	450mg/kg	-1.2935	0.29836	58	1.45516e-05	8.05951e-05
K11717	450mg/kg	-1.11222	0.256671	60	1.46909e-05	8.12354e-05
K02357	600mg/kg	-0.885387	0.204337	60	1.47102e-05	8.12893e-05
K06187	300mg/kg	-0.787965	0.181876	60	1.47469e-05	8.14391e-05
K04072	300mg/kg	-1.72838	0.399024	51	1.48089e-05	8.16753e-05
K05845	600mg/kg	-1.23852	0.285928	55	1.4803e-05	8.16753e-05
K03481	600mg/kg	-1.32867	0.306785	60	1.48469e-05	8.18314e-05
K01409	450mg/kg	-0.821904	0.18988	60	1.50104e-05	8.26254e-05
K04096	450mg/kg	-1.06121	0.245165	60	1.50097e-05	8.26254e-05
K01258	450mg/kg	-1.09555	0.253108	60	1.50204e-05	8.26266e-05
K00897	600mg/kg	-1.85379	0.428313	37	1.50389e-05	8.26749e-05
K00969	450mg/kg	-1.17869	0.272406	60	1.51172e-05	8.30517e-05
K03686	150mg/kg	-0.736552	0.17024	60	1.51469e-05	8.3161e-05
K02530	450mg/kg	-2.2317	0.515854	34	1.51696e-05	8.3232e-05
K02074	450mg/kg	-1.10372	0.255164	59	1.52161e-05	8.34328e-05
K17073	450mg/kg	-1.19741	0.27707	60	1.54847e-05	8.48509e-05
K01962	600mg/kg	-1.0041	0.232462	59	1.56444e-05	8.5671e-05
K01938	450mg/kg	-0.590134	0.136638	60	1.56769e-05	8.57932e-05
K03077	300mg/kg	0.537329	0.124459	60	1.57934e-05	8.63754e-05
K04096	300mg/kg	-1.09383	0.253413	60	1.58592e-05	8.66233e-05
K04796	450mg/kg	1.17283	0.271712	57	1.58558e-05	8.66233e-05
K02621	300mg/kg	-0.959945	0.222424	60	1.58996e-05	8.67572e-05
K15770	450mg/kg	-1.32826	0.307769	60	1.59041e-05	8.67572e-05
K04047	600mg/kg	-1.31016	0.303687	56	1.60203e-05	8.73347e-05
K00793	600mg/kg	1.07009	0.248062	58	1.6047e-05	8.73688e-05
K00897	450mg/kg	-1.84181	0.426957	37	1.60471e-05	8.73688e-05
K00897	150mg/kg	-1.84154	0.426927	37	1.607e-05	8.74375e-05
K04068	450mg/kg	-1.27404	0.295421	56	1.61329e-05	8.77232e-05
K02039	600mg/kg	-1.01608	0.235654	60	1.61964e-05	8.80125e-05
K02962	150mg/kg	0.990572	0.229757	59	1.62231e-05	8.81011e-05
K17074	450mg/kg	-1.2898	0.299268	60	1.63372e-05	8.86635e-05
K01924	450mg/kg	-0.980459	0.227546	60	1.64116e-05	8.89854e-05
K02039	450mg/kg	-1.01366	0.235255	60	1.64174e-05	8.89854e-05
K04771	600mg/kg	-1.02952	0.238955	58	1.64422e-05	8.90625e-05
K03785	450mg/kg	-1.96137	0.455764	38	1.68135e-05	9.10159e-05
K01372	300mg/kg	-1.09453	0.254354	59	1.68366e-05	9.10829e-05
K13566	600mg/kg	-1.17399	0.272986	56	1.70381e-05	9.21141e-05
K06949	450mg/kg	-0.973564	0.226417	60	1.70892e-05	9.23316e-05
K09698	450mg/kg	-1.07725	0.250605	60	1.71891e-05	9.28126e-05
K07652	600mg/kg	-1.24559	0.289938	56	1.73862e-05	9.38171e-05
K03320	600mg/kg	-0.974281	0.22685	58	1.74831e-05	9.428e-05
K02240	150mg/kg	-1.26873	0.295429	46	1.75056e-05	9.43415e-05
K01243	600mg/kg	-0.891659	0.207692	60	1.76126e-05	9.47975e-05
K04483	300mg/kg	0.938816	0.218672	60	1.76062e-05	9.47975e-05
K12132	300mg/kg	-1.236	0.28794	54	1.76624e-05	9.50053e-05
K02248	450mg/kg	-2.01499	0.469464	36	1.76989e-05	9.51415e-05
K03789	150mg/kg	-0.901618	0.210074	55	1.77153e-05	9.51695e-05
K02910	600mg/kg	1.16287	0.270968	58	1.77435e-05	9.52604e-05
K02939	600mg/kg	-0.749871	0.174741	60	1.77617e-05	9.5298e-05
K03545	600mg/kg	-1.06562	0.248339	60	1.77883e-05	9.53801e-05
K21567	450mg/kg	-1.00884	0.235135	60	1.78301e-05	9.5544e-05
K03550	450mg/kg	-1.10197	0.256972	59	1.80063e-05	9.64272e-05
K03501	450mg/kg	-0.993096	0.231668	60	1.81328e-05	9.69178e-05
K03523	600mg/kg	-1.13262	0.264225	57	1.81445e-05	9.69178e-05
K05896	300mg/kg	-1.19174	0.278025	58	1.8155e-05	9.69178e-05
K06950	450mg/kg	-1.07334	0.250386	60	1.81333e-05	9.69178e-05
K09710	450mg/kg	-1.24081	0.289453	59	1.81314e-05	9.69178e-05
K01443	300mg/kg	-0.910476	0.212425	60	1.81832e-05	9.70075e-05
K00426	450mg/kg	-1.00618	0.234978	58	1.852e-05	9.87421e-05
K01821	300mg/kg	-1.46249	0.341636	57	1.86192e-05	9.9209e-05
K01838	450mg/kg	-1.2071	0.281994	60	1.86411e-05	9.92634e-05
K01869	450mg/kg	-0.793141	0.18531	60	1.86835e-05	9.94264e-05
K04796	600mg/kg	1.16394	0.271977	57	1.87264e-05	9.95923e-05
K03700	450mg/kg	-1.08284	0.253147	59	1.88996e-05	0.00010045
K02109	600mg/kg	-1.0656	0.249165	59	1.89701e-05	0.000100763
K07447	450mg/kg	-0.974434	0.227922	60	1.90889e-05	0.00010133
K10120	450mg/kg	-1.42171	0.332682	54	1.92458e-05	0.000102099
K00016	450mg/kg	-0.546729	0.12797	60	1.93442e-05	0.000102499
K03979	600mg/kg	-0.863078	0.202016	60	1.93453e-05	0.000102499
K02028	450mg/kg	-0.876654	0.20522	60	1.93931e-05	0.000102688
K01910	600mg/kg	-1.15963	0.271492	58	1.94324e-05	0.000102711
K03151	450mg/kg	-1.00691	0.235739	60	1.94328e-05	0.000102711
K03303	450mg/kg	-1.53156	0.358571	56	1.94338e-05	0.000102711
K10439	600mg/kg	-1.30539	0.305754	54	1.95975e-05	0.000103512
K03978	450mg/kg	-0.924966	0.216664	59	1.96241e-05	0.000103588
K03177	450mg/kg	-0.884726	0.20725	59	1.9646e-05	0.000103639
K08602	600mg/kg	-1.8203	0.426483	46	1.97089e-05	0.000103906
K07566	600mg/kg	-0.992411	0.232544	60	1.9757e-05	0.000104095
K02110	600mg/kg	-0.76973	0.180379	60	1.97868e-05	0.000104118
K03571	150mg/kg	-1.26158	0.295647	44	1.97937e-05	0.000104118
K07078	600mg/kg	-1.64924	0.386497	44	1.97981e-05	0.000104118
K02113	450mg/kg	-1.05173	0.246564	59	1.99397e-05	0.000104742
K15738	450mg/kg	-0.911875	0.213777	59	1.99414e-05	0.000104742
K01925	450mg/kg	-0.970946	0.227667	60	2.00112e-05	0.000105043
K07461	600mg/kg	-1.08089	0.253456	59	2.0025e-05	0.000105051
K00841	450mg/kg	-1.21966	0.286055	60	2.01039e-05	0.0001054
K16209	300mg/kg	-0.921935	0.216262	60	2.01658e-05	0.000105659
K02340	450mg/kg	-1.0039	0.235536	60	2.0244e-05	0.000106003
K01491	450mg/kg	-0.729259	0.171107	60	2.02612e-05	0.000106028
K07040	450mg/kg	-1.14357	0.268382	60	2.03527e-05	0.000106441
K03095	300mg/kg	-1.3342	0.313136	59	2.03715e-05	0.00010646
K05311	450mg/kg	-2.08783	0.490023	31	2.03815e-05	0.00010646
K09976	600mg/kg	-1.34196	0.315134	57	2.05909e-05	0.000107488
K01779	600mg/kg	-1.25271	0.294187	53	2.06072e-05	0.000107507
K01972	450mg/kg	-0.954147	0.224157	60	2.07555e-05	0.000108214
K18682	450mg/kg	-0.716956	0.168467	60	2.08339e-05	0.000108556
K16264	450mg/kg	-1.31929	0.310047	60	2.08927e-05	0.000108796
K07533	150mg/kg	-1.02198	0.240299	59	2.10979e-05	0.00010973
K12410	300mg/kg	-1.01701	0.239128	59	2.10919e-05	0.00010973
K04567	450mg/kg	-0.957238	0.2251	60	2.11392e-05	0.000109877
K18889	450mg/kg	-1.23056	0.289445	59	2.12378e-05	0.000110322
K02979	150mg/kg	1.07961	0.253958	58	2.12676e-05	0.000110409
K11753	600mg/kg	-1.03813	0.244244	60	2.13421e-05	0.000110729
K04042	450mg/kg	-1.13226	0.266422	60	2.13887e-05	0.000110902
K03722	300mg/kg	-1.46226	0.344137	60	2.14664e-05	0.000111237
K05966	600mg/kg	-1.35642	0.319336	56	2.16049e-05	0.000111818
K06925	300mg/kg	-0.77156	0.181642	60	2.15973e-05	0.000111818
K11928	300mg/kg	0.42702	0.100554	60	2.16962e-05	0.000112223
K11065	600mg/kg	-1.40756	0.331603	58	2.18862e-05	0.000113137
K17234	600mg/kg	-1.3207	0.311207	49	2.19779e-05	0.000113541
K00849	300mg/kg	-0.972384	0.229374	60	2.24221e-05	0.000115758
K03526	600mg/kg	-0.410555	0.0968478	60	2.24342e-05	0.000115758
K00158	600mg/kg	-1.74204	0.410995	42	2.24928e-05	0.00011599
K09155	300mg/kg	-1.13454	0.267689	56	2.25227e-05	0.000116073
K02007	300mg/kg	-0.698232	0.164754	60	2.25484e-05	0.000116135
K01808	150mg/kg	-0.491292	0.11593	60	2.25687e-05	0.000116169
K16789	150mg/kg	-1.90613	0.449824	39	2.26016e-05	0.000116268
K07407	300mg/kg	-1.21363	0.286459	57	2.26862e-05	0.000116633
K07560	600mg/kg	-1.08407	0.256002	60	2.28944e-05	0.000117632
K02041	600mg/kg	-1.62726	0.384377	55	2.30082e-05	0.000118145
#N/A	600mg/kg	0.0801656	0.01894	60	2.30993e-05	0.000118479
K01265	300mg/kg	-1.0643	0.251454	60	2.31011e-05	0.000118479
K01597	150mg/kg	-1.17958	0.278895	54	2.34247e-05	0.000120066
K01790	300mg/kg	-0.785813	0.185845	60	2.3544e-05	0.000120605
K01846	600mg/kg	-2.02785	0.479611	31	2.35668e-05	0.000120648
K02033	300mg/kg	-0.607997	0.143914	59	2.39246e-05	0.000122406
K01953	450mg/kg	-0.98222	0.23252	60	2.39752e-05	0.000122591
K07816	450mg/kg	-1.79331	0.424632	53	2.40857e-05	0.000123082
K02077	450mg/kg	-1.54387	0.365641	45	2.41754e-05	0.000123466
K01778	450mg/kg	-0.910776	0.215716	60	2.42037e-05	0.000123537
K02962	450mg/kg	0.972063	0.23028	59	2.42972e-05	0.000123939
K02798	300mg/kg	-1.49045	0.353171	50	2.44092e-05	0.00012433
K03215	600mg/kg	-1.10174	0.261053	59	2.43922e-05	0.00012433
K03303	600mg/kg	-1.5079	0.357313	56	2.44178e-05	0.00012433
K09787	300mg/kg	-0.980971	0.232499	60	2.45115e-05	0.000124732
K00761	600mg/kg	-0.886728	0.210179	60	2.45478e-05	0.000124842
K00891	300mg/kg	-0.803178	0.19043	60	2.46806e-05	0.000125395
K01191	600mg/kg	-1.667	0.395269	41	2.47156e-05	0.000125395
K05339	600mg/kg	-1.57416	0.373232	47	2.46876e-05	0.000125395
K11145	300mg/kg	-1.20343	0.285348	57	2.47125e-05	0.000125395
K01963	600mg/kg	-0.884268	0.209715	60	2.48088e-05	0.000125692
K08483	600mg/kg	-1.14469	0.271483	60	2.48186e-05	0.000125692
K09816	450mg/kg	-1.76543	0.418694	53	2.48091e-05	0.000125692
K21636	300mg/kg	0.459057	0.108951	60	2.51509e-05	0.000127299
K01872	600mg/kg	-1.00509	0.238566	60	2.51958e-05	0.00012745
K07496	300mg/kg	-0.890732	0.211577	60	2.55416e-05	0.000129123
K09015	600mg/kg	-1.11306	0.264423	60	2.5605e-05	0.000129366
K11144	450mg/kg	-1.4462	0.343613	55	2.56734e-05	0.000129634
K03427	600mg/kg	-0.528084	0.125491	60	2.57464e-05	0.000129926
K01531	450mg/kg	-1.1943	0.283851	58	2.5824e-05	0.000130118
K11749	150mg/kg	-0.8246	0.195987	58	2.58305e-05	0.000130118
K16924	150mg/kg	-1.10221	0.261962	59	2.5818e-05	0.000130118
K13292	450mg/kg	-1.04264	0.247831	60	2.58698e-05	0.000130239
K03048	450mg/kg	-0.967844	0.230069	59	2.59062e-05	0.000130345
K15580	450mg/kg	-1.39414	0.331419	58	2.59255e-05	0.000130365
K00033	600mg/kg	-1.39372	0.331384	47	2.60224e-05	0.000130774
K03124	300mg/kg	1.02561	0.243868	59	2.60405e-05	0.000130788
K00784	450mg/kg	-0.968101	0.230229	60	2.6115e-05	0.00013093
K02509	450mg/kg	-1.00276	0.238465	57	2.61002e-05	0.00013093
K03439	450mg/kg	-1.05715	0.251397	60	2.60954e-05	0.00013093
K00262	300mg/kg	-0.586073	0.139405	60	2.62134e-05	0.000131345
K01262	450mg/kg	-1.09749	0.261155	59	2.64042e-05	0.000132146
K02770	150mg/kg	-1.68025	0.399817	35	2.63944e-05	0.000132146
K06885	450mg/kg	-1.12768	0.268389	60	2.64945e-05	0.00013252
K15772	150mg/kg	-1.55323	0.369823	36	2.67003e-05	0.00013347
K01866	450mg/kg	-0.720672	0.171659	60	2.68954e-05	0.000134366
K10118	150mg/kg	-0.801306	0.190882	60	2.69394e-05	0.000134428
K16013	150mg/kg	-1.02051	0.243097	57	2.69341e-05	0.000134428
K01262	600mg/kg	-1.097	0.261338	59	2.69732e-05	0.000134517
K00027	300mg/kg	-0.600329	0.143024	60	2.6999e-05	0.000134567
K12132	600mg/kg	-1.19507	0.284785	54	2.71176e-05	0.000135079
K02429	300mg/kg	-0.997781	0.237877	59	2.73439e-05	0.000136126
K07566	450mg/kg	-0.987364	0.235489	60	2.75505e-05	0.000137023
K08728	600mg/kg	-2.13359	0.508872	35	2.75564e-05	0.000137023
K09017	600mg/kg	-1.41938	0.338564	58	2.76076e-05	0.000137197
K02793	150mg/kg	-0.943578	0.225147	59	2.77792e-05	0.000137832
K09457	300mg/kg	-0.866033	0.206646	60	2.77841e-05	0.000137832
K16209	600mg/kg	-0.903995	0.215694	60	2.77608e-05	0.000137832
K07448	450mg/kg	-1.43415	0.34225	53	2.78499e-05	0.000138078
K08969	300mg/kg	-1.1256	0.268655	54	2.79251e-05	0.00013837
K10009	300mg/kg	-1.17745	0.281137	53	2.81211e-05	0.00013926
K01495	300mg/kg	-0.512885	0.122486	60	2.82309e-05	0.000139723
K06042	300mg/kg	-1.23361	0.294674	49	2.83476e-05	0.000140218
K04047	450mg/kg	-1.26198	0.301527	56	2.84812e-05	0.000140797
K08317	300mg/kg	-1.2527	0.299348	54	2.85474e-05	0.000141042
K21471	600mg/kg	-1.80307	0.430896	30	2.85839e-05	0.00014114
K05366	450mg/kg	-1.11483	0.266446	60	2.86359e-05	0.000141315
K03124	600mg/kg	1.02073	0.244005	59	2.87381e-05	0.000141737
K02434	600mg/kg	-0.738385	0.176601	60	2.90128e-05	0.000143009
K02808	150mg/kg	-1.54486	0.369586	33	2.91561e-05	0.000143548
K06286	600mg/kg	-1.28492	0.307399	59	2.91522e-05	0.000143548
K17076	150mg/kg	-1.33027	0.31858	51	2.97158e-05	0.000146219
K03236	150mg/kg	0.994338	0.238164	58	2.97969e-05	0.000146522
K18890	600mg/kg	-1.96179	0.469902	38	2.98119e-05	0.000146522
K02824	300mg/kg	-1.83267	0.439091	44	2.99591e-05	0.00014716
K03307	300mg/kg	-0.811505	0.194468	58	3.00689e-05	0.000147614
K02926	450mg/kg	-0.73579	0.176362	60	3.01869e-05	0.000148108
K00334	300mg/kg	-0.999714	0.239641	56	3.02321e-05	0.000148244
K02910	300mg/kg	1.13404	0.27187	58	3.0293e-05	0.000148457
K03231	600mg/kg	0.942857	0.226098	60	3.04432e-05	0.000149094
K03574	450mg/kg	-1.33974	0.321281	56	3.04582e-05	0.000149094
K03621	450mg/kg	-1.03339	0.247824	60	3.04766e-05	0.000149098
K01619	600mg/kg	-0.750645	0.180089	60	3.07026e-05	0.000150117
K03630	600mg/kg	-0.9693	0.232807	58	3.13358e-05	0.000153125
K00390	450mg/kg	-1.61726	0.388486	46	3.14108e-05	0.000153403
K02769	150mg/kg	-1.59859	0.384019	36	3.14387e-05	0.000153451
K02357	450mg/kg	-0.858764	0.206314	60	3.14909e-05	0.00015353
K07560	450mg/kg	-1.06685	0.256302	60	3.14833e-05	0.00015353
K02564	300mg/kg	-0.726993	0.174685	60	3.1584e-05	0.000153895
K02086	450mg/kg	-1.63824	0.393702	41	3.16695e-05	0.000154223
K03624	300mg/kg	-0.715635	0.171997	60	3.17208e-05	0.000154384
K02077	600mg/kg	-1.50884	0.362692	45	3.18096e-05	0.00015471
K09128	300mg/kg	-1.07423	0.258228	54	3.18241e-05	0.00015471
K01919	600mg/kg	-1.05489	0.253636	59	3.1952e-05	0.000155243
K00566	450mg/kg	-0.943756	0.227124	60	3.24943e-05	0.000157787
K05847	600mg/kg	-1.42948	0.344038	46	3.25257e-05	0.000157849
K01586	600mg/kg	-0.783218	0.188552	60	3.26932e-05	0.000158571
K06216	600mg/kg	-1.83143	0.440921	34	3.2722e-05	0.00015862
K03292	150mg/kg	-0.707386	0.170331	60	3.28117e-05	0.000158964
K02869	600mg/kg	1.19181	0.287011	54	3.28868e-05	0.000159238
K00036	300mg/kg	-1.20757	0.290862	57	3.3005e-05	0.000159719
K00794	150mg/kg	0.570589	0.137444	60	3.30425e-05	0.000159809
K01846	300mg/kg	-1.90984	0.460073	31	3.30777e-05	0.000159864
K03650	450mg/kg	-1.03245	0.248719	60	3.30916e-05	0.000159864
K01619	450mg/kg	-0.74746	0.180089	60	3.3174e-05	0.000160171
K03152	300mg/kg	-1.27357	0.306893	56	3.32668e-05	0.000160528
K03602	600mg/kg	-0.925947	0.223176	60	3.33989e-05	0.000161074
K05846	300mg/kg	-1.1925	0.28745	53	3.34578e-05	0.000161266
K01442	300mg/kg	-1.03247	0.248932	59	3.35976e-05	0.000161848
K02970	600mg/kg	-0.809222	0.195122	60	3.36462e-05	0.00016199
K07030	450mg/kg	-0.882921	0.212904	60	3.3681e-05	0.000162066
K01515	600mg/kg	-1.08063	0.260649	51	3.38446e-05	0.000162669
K03817	450mg/kg	-1.37719	0.332169	60	3.38266e-05	0.000162669
K01755	600mg/kg	-0.660738	0.159423	60	3.40485e-05	0.000163556
K01191	450mg/kg	-1.59572	0.385057	41	3.4114e-05	0.000163778
K08161	300mg/kg	-1.5385	0.371349	49	3.42808e-05	0.000164486
K02115	450mg/kg	-0.953846	0.230251	59	3.43334e-05	0.000164645
K01733	450mg/kg	-0.949712	0.229278	57	3.43999e-05	0.000164871
K03469	450mg/kg	-0.912155	0.22026	59	3.45399e-05	0.000165449
K10122	450mg/kg	-1.31144	0.316753	55	3.46885e-05	0.000166067
K07025	450mg/kg	-1.27108	0.307019	55	3.47185e-05	0.000166116
K00851	450mg/kg	-1.13518	0.27427	59	3.48972e-05	0.000166878
K14188	450mg/kg	-1.27504	0.308299	60	3.53847e-05	0.000169114
K00876	450mg/kg	-0.816951	0.197548	60	3.54241e-05	0.000169201
K07029	150mg/kg	-0.91919	0.222277	55	3.5443e-05	0.000169201
K02978	150mg/kg	1.07012	0.25885	58	3.56315e-05	0.000170006
K03976	450mg/kg	-1.01936	0.246606	59	3.57157e-05	0.000170312
K00925	150mg/kg	-0.687955	0.166464	60	3.58423e-05	0.000170819
K00133	450mg/kg	-0.763983	0.184869	59	3.58748e-05	0.000170878
K10716	450mg/kg	-1.23215	0.298222	58	3.60131e-05	0.000171441
K01814	600mg/kg	-1.16549	0.282147	58	3.61485e-05	0.000171893
K02768	150mg/kg	-1.62548	0.393497	36	3.614e-05	0.000171893
K07570	300mg/kg	-3.2323	0.782623	30	3.62629e-05	0.00017234
K03657	450mg/kg	-0.966184	0.234	60	3.64345e-05	0.000173059
K00762	300mg/kg	-0.680133	0.164752	60	3.65596e-05	0.000173494
K02915	300mg/kg	1.01721	0.246408	59	3.6567e-05	0.000173494
K02120	600mg/kg	-0.551493	0.133723	60	3.72091e-05	0.000176384
K02890	450mg/kg	-0.31107	0.0754273	60	3.72176e-05	0.000176384
K00625	300mg/kg	-0.735447	0.178363	60	3.73443e-05	0.000176885
K02238	600mg/kg	-1.35306	0.32817	57	3.73886e-05	0.000176996
K03609	150mg/kg	-0.528384	0.128261	60	3.79542e-05	0.000179434
K03976	600mg/kg	-1.01479	0.246336	59	3.79636e-05	0.000179434
K06198	600mg/kg	-1.21967	0.296071	57	3.79669e-05	0.000179434
K03797	300mg/kg	-0.931435	0.226164	60	3.81502e-05	0.0001802
K07118	150mg/kg	-0.961574	0.233511	56	3.82347e-05	0.000180498
K04758	600mg/kg	0.448018	0.108814	60	3.83367e-05	0.000180879
K11070	300mg/kg	-1.01633	0.246885	58	3.84499e-05	0.000181313
K01409	600mg/kg	-0.778072	0.189053	60	3.86113e-05	0.000181973
K09117	450mg/kg	-2.09544	0.509393	41	3.89527e-05	0.00018348
K00974	450mg/kg	-0.911312	0.221594	59	3.91349e-05	0.000184236
K02978	600mg/kg	1.06499	0.259003	58	3.92439e-05	0.000184647
K16789	300mg/kg	-1.78458	0.43404	39	3.93011e-05	0.000184813
K03282	600mg/kg	-1.08812	0.264713	59	3.94658e-05	0.000185382
K07496	600mg/kg	-0.869708	0.211577	60	3.9465e-05	0.000185382
K06925	600mg/kg	-0.747645	0.181892	60	3.95031e-05	0.000185455
K03319	300mg/kg	-1.12301	0.273288	58	3.96938e-05	0.000186247
K00783	450mg/kg	-0.752552	0.18326	60	4.01746e-05	0.000188272
K08177	600mg/kg	-1.26903	0.309038	60	4.01876e-05	0.000188272
K11065	450mg/kg	-1.35182	0.329201	58	4.01919e-05	0.000188272
K04019	300mg/kg	-1.50063	0.365474	37	4.02623e-05	0.000188498
K04095	300mg/kg	-0.96895	0.23605	59	4.04565e-05	0.000189303
K09976	450mg/kg	-1.28082	0.312129	57	4.06934e-05	0.000190306
K02529	150mg/kg	-0.748146	0.182368	60	4.08874e-05	0.00019105
K06286	450mg/kg	-1.26138	0.307478	59	4.08974e-05	0.00019105
K02041	450mg/kg	-1.56161	0.38078	55	4.11211e-05	0.000191956
K02929	600mg/kg	1.0009	0.244062	59	4.11368e-05	0.000191956
K01809	450mg/kg	-1.13778	0.277465	52	4.12054e-05	0.000192171
K03095	600mg/kg	-1.27483	0.311041	59	4.15696e-05	0.000193763
K02909	450mg/kg	-0.598012	0.145941	60	4.17412e-05	0.000194456
K01739	450mg/kg	-1.01003	0.246571	54	4.19779e-05	0.000195452
K01586	450mg/kg	-0.772339	0.188552	60	4.20074e-05	0.000195482
K05845	300mg/kg	-1.14192	0.278801	55	4.20646e-05	0.000195641
K06726	300mg/kg	-1.13325	0.276847	57	4.25095e-05	0.000197602
K00625	450mg/kg	-0.729668	0.178294	60	4.2676e-05	0.000198267
K07313	600mg/kg	-1.50154	0.36696	56	4.28e-05	0.000198734
K02503	450mg/kg	-0.837493	0.204692	60	4.28623e-05	0.000198915
K01846	450mg/kg	-1.8316	0.447727	31	4.29729e-05	0.000199319
K01265	450mg/kg	-0.978593	0.23924	60	4.30581e-05	0.000199331
K03058	300mg/kg	1.12347	0.274661	58	4.30664e-05	0.000199331
K07705	600mg/kg	-0.77023	0.188303	58	4.30695e-05	0.000199331
K09747	150mg/kg	-0.594041	0.145228	60	4.30647e-05	0.000199331
K13566	450mg/kg	-1.09115	0.26686	56	4.33536e-05	0.000200537
K02160	300mg/kg	-1.74387	0.426555	43	4.34595e-05	0.000200917
K01572	450mg/kg	-0.425967	0.104198	60	4.34966e-05	0.00020098
K01854	150mg/kg	-0.624589	0.152833	60	4.37476e-05	0.000202029
K01154	300mg/kg	-0.951195	0.232798	60	4.38999e-05	0.000202622
K00756	450mg/kg	-0.993987	0.243626	56	4.50426e-05	0.000207783
K03525	450mg/kg	0.786439	0.192783	59	4.51512e-05	0.000208171
K17236	150mg/kg	-1.1921	0.292274	43	4.52864e-05	0.000208681
K01785	450mg/kg	-1.1565	0.283681	57	4.56664e-05	0.000210318
K02018	600mg/kg	0.525056	0.128842	60	4.59776e-05	0.000211637
K03719	450mg/kg	-1.30823	0.321052	53	4.60474e-05	0.000211843
K00841	300mg/kg	-1.24269	0.305082	60	4.63485e-05	0.000213113
K03977	450mg/kg	-0.7143	0.175367	60	4.63763e-05	0.000213125
K01081	600mg/kg	-1.47621	0.362511	42	4.65745e-05	0.00021392
K03569	600mg/kg	-0.572693	0.140757	60	4.72838e-05	0.000217061
K02314	300mg/kg	-1.06878	0.262746	59	4.74717e-05	0.000217806
K04032	450mg/kg	-1.45332	0.357346	40	4.76287e-05	0.000218407
K01695	300mg/kg	-1.73422	0.426529	59	4.7852e-05	0.000219313
K01515	150mg/kg	-1.04829	0.257886	51	4.80503e-05	0.000220103
K00571	450mg/kg	-0.792819	0.195068	60	4.81741e-05	0.000220551
K01990	450mg/kg	-0.590725	0.1454	60	4.84955e-05	0.000221783
K02548	150mg/kg	-0.943295	0.232176	58	4.84784e-05	0.000221783
K06967	600mg/kg	-2.1525	0.5299	31	4.86377e-05	0.000222314
K03630	450mg/kg	-0.937456	0.230871	58	4.89631e-05	0.000223681
K05311	600mg/kg	-1.85311	0.456474	31	4.91551e-05	0.000224437
K02245	450mg/kg	-2.11246	0.520487	40	4.93627e-05	0.000225143
K02926	600mg/kg	-0.715805	0.176362	60	4.934e-05	0.000225143
K02483	150mg/kg	-0.999467	0.246341	50	4.96533e-05	0.000226347
K05881	450mg/kg	-1.63259	0.402414	48	4.97093e-05	0.00022648
K01581	450mg/kg	-1.14837	0.283144	55	4.99668e-05	0.000227531
K01929	450mg/kg	-0.931949	0.229879	60	5.0333e-05	0.000229076
K06153	300mg/kg	-0.77458	0.191076	60	5.03969e-05	0.000229244
K00938	450mg/kg	-1.11366	0.274743	59	5.04675e-05	0.000229442
K03311	450mg/kg	-1.02422	0.252699	60	5.05413e-05	0.000229532
K03710	300mg/kg	-1.20281	0.296761	58	5.05376e-05	0.000229532
K03310	300mg/kg	-0.872375	0.215246	59	5.0581e-05	0.000229589
K01879	450mg/kg	-1.05119	0.259503	60	5.10485e-05	0.000231587
K03466	300mg/kg	-1.0295	0.254205	60	5.12415e-05	0.000232215
K12700	450mg/kg	-1.1965	0.295434	57	5.12243e-05	0.000232215
K02979	600mg/kg	1.03376	0.255367	58	5.16296e-05	0.000233848
K03183	450mg/kg	-0.933964	0.230727	58	5.16746e-05	0.000233927
K07705	450mg/kg	-0.759297	0.18763	58	5.19263e-05	0.000234942
K16209	450mg/kg	-0.868115	0.214568	60	5.21295e-05	0.000235735
K00158	150mg/kg	-1.61836	0.400094	42	5.23349e-05	0.000236538
K07304	450mg/kg	-1.03573	0.256189	59	5.28031e-05	0.000238527
K07584	300mg/kg	-0.881158	0.217965	55	5.2847e-05	0.000238599
K03315	150mg/kg	-0.609984	0.150893	60	5.28863e-05	0.000238649
K01736	300mg/kg	-0.997721	0.246872	59	5.31219e-05	0.000239585
K02341	600mg/kg	-0.790065	0.195563	60	5.34603e-05	0.000240983
K02248	600mg/kg	-1.7484	0.43295	36	5.38301e-05	0.000242521
K04074	450mg/kg	-1.49549	0.370437	39	5.41146e-05	0.000243618
K09955	150mg/kg	-0.823735	0.204045	55	5.4131e-05	0.000243618
K02316	600mg/kg	-0.812916	0.201384	59	5.42202e-05	0.00024389
K00616	300mg/kg	0.521411	0.129208	60	5.44975e-05	0.000244658
K00805	600mg/kg	-0.990957	0.245547	60	5.44384e-05	0.000244658
K03706	300mg/kg	-2.28503	0.566245	46	5.45062e-05	0.000244658
K18890	450mg/kg	-1.83141	0.453834	38	5.45034e-05	0.000244658
K01023	450mg/kg	-1.68377	0.417272	41	5.45608e-05	0.000244774
#N/A	300mg/kg	0.0762963	0.0189379	60	5.60697e-05	0.00025141
K13531	600mg/kg	-1.68703	0.419068	37	5.68105e-05	0.000254597
K00951	300mg/kg	-0.575686	0.14304	60	5.70571e-05	0.000255568
K01356	300mg/kg	-0.583178	0.144965	60	5.74879e-05	0.000257361
K16898	450mg/kg	-1.01175	0.25151	60	5.75319e-05	0.000257423
K07386	450mg/kg	-0.922256	0.22944	59	5.82971e-05	0.000260572
K09705	450mg/kg	-1.25474	0.312153	58	5.82861e-05	0.000260572
K07448	600mg/kg	-1.34527	0.334717	53	5.84157e-05	0.000260964
K00215	600mg/kg	-0.977007	0.243178	60	5.87799e-05	0.000262453
K02888	450mg/kg	-0.852382	0.212166	60	5.88117e-05	0.000262457
K06411	450mg/kg	-1.63107	0.406033	39	5.8923e-05	0.000262678
K11991	450mg/kg	-0.802737	0.199827	60	5.89046e-05	0.000262678
K00797	300mg/kg	-0.42257	0.105273	60	5.96907e-05	0.0002659
K19802	450mg/kg	-1.62147	0.403958	47	5.97086e-05	0.0002659
K00226	300mg/kg	-1.20872	0.301292	60	6.02609e-05	0.000268141
K10563	450mg/kg	-1.07169	0.267138	60	6.02748e-05	0.000268141
K12996	150mg/kg	-2.92943	0.730378	13	6.05038e-05	0.000269018
K02774	600mg/kg	-1.68668	0.420642	36	6.07732e-05	0.000270075
K04758	450mg/kg	0.437956	0.109248	60	6.10248e-05	0.000271051
K03367	450mg/kg	-0.957688	0.238978	59	6.13836e-05	0.000272502
K01589	300mg/kg	-0.925772	0.231073	59	6.16518e-05	0.000273429
K03713	450mg/kg	-2.39777	0.598488	36	6.16567e-05	0.000273429
K00851	300mg/kg	-1.12867	0.281815	59	6.20133e-05	0.000274866
K07313	450mg/kg	-1.46076	0.36479	56	6.21796e-05	0.00027546
K09951	450mg/kg	-0.701286	0.175137	60	6.22246e-05	0.000275515
K01621	300mg/kg	0.557751	0.139311	60	6.23774e-05	0.000276047
K01779	450mg/kg	-1.1464	0.28648	53	6.28993e-05	0.000278212
K08317	600mg/kg	-1.17278	0.293091	54	6.29651e-05	0.000278358
K03551	450mg/kg	-0.552491	0.138101	60	6.31761e-05	0.000279146
K03572	600mg/kg	-0.848129	0.212296	60	6.46861e-05	0.000285669
K01523	300mg/kg	-0.956757	0.239541	57	6.49354e-05	0.000286472
K02875	150mg/kg	1.16247	0.291037	57	6.49025e-05	0.000286472
K01153	600mg/kg	-0.479824	0.120157	60	6.51544e-05	0.00028699
K01695	450mg/kg	-1.65477	0.414375	59	6.51326e-05	0.00028699
K18012	450mg/kg	1.08207	0.270962	52	6.51157e-05	0.00028699
K01591	300mg/kg	-0.553232	0.138621	60	6.5809e-05	0.000289724
K01835	600mg/kg	-0.582594	0.145987	60	6.58716e-05	0.000289849
K08177	450mg/kg	-1.23817	0.3103	60	6.60094e-05	0.000290305
K07042	450mg/kg	-1.02391	0.256689	60	6.63756e-05	0.000291764
K08728	450mg/kg	-1.92051	0.481648	35	6.6811e-05	0.000293526
K03758	300mg/kg	-1.08876	0.273102	56	6.70107e-05	0.000294251
K07704	600mg/kg	-1.13871	0.285654	55	6.71004e-05	0.000294492
K02933	450mg/kg	-0.56786	0.142457	60	6.71457e-05	0.000294539
K01191	300mg/kg	-1.46312	0.367075	41	6.72276e-05	0.000294746
K02838	600mg/kg	-0.70563	0.177069	60	6.74623e-05	0.000295622
K08969	450mg/kg	-1.04698	0.262747	54	6.75545e-05	0.000295873
K02834	450mg/kg	-0.699035	0.175475	60	6.78585e-05	0.000297052
K01496	600mg/kg	-1.00377	0.252038	60	6.81581e-05	0.000298056
K06967	450mg/kg	-2.05239	0.515334	31	6.81521e-05	0.000298056
K02760	300mg/kg	-1.06363	0.267127	55	6.84127e-05	0.000299015
K00560	300mg/kg	-0.65258	0.163914	60	6.85542e-05	0.000299297
K01790	600mg/kg	-0.736001	0.184871	60	6.8583e-05	0.000299297
K02071	600mg/kg	-1.12364	0.282233	60	6.85554e-05	0.000299297
K02029	150mg/kg	-0.649613	0.163199	60	6.87692e-05	0.000299955
K01802	300mg/kg	0.559752	0.140655	60	6.9024e-05	0.000300449
K03492	450mg/kg	-1.20558	0.302931	60	6.89967e-05	0.000300449
K16899	450mg/kg	-1.04691	0.263064	60	6.90116e-05	0.000300449
K17686	600mg/kg	-1.10804	0.278423	57	6.90031e-05	0.000300449
K01534	300mg/kg	-0.855714	0.215053	57	6.91831e-05	0.000300987
K07576	450mg/kg	-2.85014	0.716434	31	6.9429e-05	0.000301902
K09685	450mg/kg	-0.990232	0.248922	56	6.94737e-05	0.000301942
K13953	300mg/kg	-1.103	0.277301	54	6.9608e-05	0.000302371
K07483	450mg/kg	-1.68376	0.423346	58	6.97139e-05	0.000302676
K00973	600mg/kg	-0.361253	0.0908548	60	7.00373e-05	0.000303925
K00054	450mg/kg	-1.13078	0.284716	60	7.13878e-05	0.000309599
K03698	150mg/kg	-0.794092	0.199947	56	7.14178e-05	0.000309599
K01868	600mg/kg	-0.687221	0.173075	60	7.16727e-05	0.000310425
K06148	150mg/kg	-1.45772	0.367125	38	7.16816e-05	0.000310425
K04024	150mg/kg	-1.10777	0.279071	44	7.20238e-05	0.000311748
K01439	150mg/kg	-1.02981	0.259517	59	7.2424e-05	0.000313321
K07010	600mg/kg	-1.06784	0.269116	59	7.24875e-05	0.000313436
K01846	150mg/kg	-1.69278	0.426965	31	7.34969e-05	0.000317522
K07015	150mg/kg	-0.614782	0.155066	60	7.35075e-05	0.000317522
K02530	600mg/kg	-1.83517	0.462959	34	7.37004e-05	0.000318194
K01823	300mg/kg	-1.4046	0.354368	57	7.38069e-05	0.000318492
K00243	450mg/kg	-1.03042	0.26017	59	7.47773e-05	0.000322515
K00014	300mg/kg	-1.29793	0.327804	52	7.51147e-05	0.000323806
K02798	600mg/kg	-1.34253	0.339526	50	7.68084e-05	0.000330939
K07658	300mg/kg	-0.677895	0.171464	59	7.69927e-05	0.000331565
K03466	450mg/kg	-1.00487	0.254204	60	7.71693e-05	0.000332157
K03189	600mg/kg	0.54919	0.138944	60	7.73108e-05	0.000332428
K03713	300mg/kg	-2.39869	0.606859	36	7.72963e-05	0.000332428
K09765	450mg/kg	-2.53441	0.641255	44	7.74173e-05	0.000332718
K00053	300mg/kg	0.373363	0.0944837	60	7.76259e-05	0.000333446
K00334	600mg/kg	-0.922287	0.233455	56	7.79555e-05	0.000334692
K02621	600mg/kg	-0.87696	0.222013	60	7.81354e-05	0.000335295
K01442	600mg/kg	-0.972421	0.246216	59	7.83289e-05	0.000335786
K02915	600mg/kg	0.977731	0.247557	59	7.83088e-05	0.000335786
K01945	450mg/kg	-0.493788	0.125036	60	7.8425e-05	0.000335881
K02799	300mg/kg	-1.75933	0.445511	40	7.84699e-05	0.000335881
K02800	300mg/kg	-1.75933	0.445511	40	7.84699e-05	0.000335881
K03525	600mg/kg	0.763666	0.193481	59	7.91426e-05	0.000338572
K03652	450mg/kg	-0.978692	0.247966	59	7.91783e-05	0.000338572
K07652	300mg/kg	-1.10363	0.279726	56	7.96678e-05	0.000340494
K02338	450mg/kg	-0.540933	0.137127	60	7.98776e-05	0.000341219
K01069	450mg/kg	-1.10291	0.279667	59	8.02458e-05	0.000342533
K01733	600mg/kg	-0.888479	0.225296	57	8.02669e-05	0.000342533
K14155	300mg/kg	-1.15546	0.293005	58	8.03064e-05	0.000342533
K03497	450mg/kg	-0.520629	0.132029	60	8.03666e-05	0.000342604
K07027	300mg/kg	-0.95355	0.241822	58	8.04038e-05	0.000342604
K03572	450mg/kg	-0.83573	0.211997	60	8.07445e-05	0.000343883
K01271	600mg/kg	-2.08677	0.529884	30	8.211e-05	0.000349524
K19299	300mg/kg	-0.8033	0.204001	60	8.22576e-05	0.000349976
K07462	600mg/kg	-1.08923	0.276754	59	8.29394e-05	0.0003527
K00700	600mg/kg	-0.948273	0.240965	58	8.30882e-05	0.000353156
K00027	450mg/kg	-0.556161	0.141363	60	8.34456e-05	0.000354498
[truncated: 2,225 more rows]
