# Supplementary material for: Dietary muramidase leads to the downregulation of peptidoglycan biosynthesis and to caecal microbial modulation in laying hens
Source: Anim Microbiome. 2026 Jan 20;8:7. doi: 10.1186/s42523-025-00506-9 (PMC12821794; doi:10.1186/s42523-025-00506-9)
Supplement: Supplementary file 5 — Supplementary Material 5: Additional file 5. Raw data collected during the animal study [file 42523_2025_506_MOESM5_ESM.xlsx]

## Sheet: Sheet1
Cage	NR	DMD	AME	BWG
C01	51.809	0.759045	11.4059	182.19
C02	60.3035	0.77398	11.4862	262.667
C03	49.8836	0.749418	11.4126	268.667
C04	63.1957	0.707068	10.6276	344.667
C05	53.6937	0.737006	10.9813	318
C06	61.9868	0.739091	11.2496	296
C07	50.1204	0.659465	9.52403	218
C08	63.0359	0.771775	11.3957	252
C09	43.4436	0.731357	10.566	135.333
C10	71.0256	0.786077	11.6707	235.333
C11	55.4377	0.76373	11.1371	254
C12	53.8047	0.704653	10.1984	208
C13	41.8005	0.736717	10.1924	147.333
C14	52.3829	0.767308	11.5776	197.333
C15	64.0815	0.705794	10.5828	257.333
C17	46.2151	0.718105	11.0215	198.667
C18	45.0987	0.753835	11.1992	187.333
C19	46.5292	0.655312	9.9011	300
C20	64.5871	0.726479	11.0712	313.333
C21	44.0982	0.72324	11.1252	272
C22	64.1171	0.788452	11.9223	269.333
C23	56.7272	0.655584	10.3865	219.333
C24	50.4761	0.787947	11.8875	173.333
C25	59.2495	0.713692	11.0227	244.667
C26	42.1447	0.744361	11.1734	208
C27	74.4221	0.707681	10.4904	202.952
C28	70.7784	0.794342	11.6744	310
C29	46.258	0.731734	11.2119	221.333
C30	39.4896	0.748356	10.9692	165.333
C32	56.2736	0.716379	10.7527	230.667
C33	40.249	0.747718	10.9943	104
C34	62.5643	0.706633	10.5554	227.333
C35	50.4278	0.786	11.6402	248
C36	63.0064	0.731441	11.3485	343.333
C37	69.7307	0.661504	9.63202	290
C38	53.7677	0.723334	11.1736	160.667
C39	44.4851	0.734723	11.2111	225.333
C40	53.0307	0.785516	11.5236	248.667
C41	49.3425	0.671411	9.79744	211.333
C42	44.8975	0.705518	10.8802	249.333
C43	54.2305	0.744229	11.1999	301.333
C44	60.4127	0.671509	10.3037	278.714
C45	53.5652	0.777	11.299	312.667
C46	45.7823	0.724348	11.3699	282.667
C47	38.3722	0.739082	11.3032	228
C49	63.4934	0.7367	10.926	318
C50	67.5833	0.782973	11.3045	167.333
C51	55.1077	0.666514	9.86996	320.667
C52	50.2334	0.733519	11.2625	231.333
C53	42.9037	0.750614	10.5126	227.333
C54	48.0904	0.741303	10.5008	252
C55	70.7898	0.764294	10.9755	307.333
C56	40.4182	0.733821	11.0944	179.429
C57	62.3684	0.704998	11.3121	343.762
C58	70.1194	0.783435	11.3587	289.333
C59	64.9849	0.780461	11.4858	221.333
C60	50.2605	0.747986	10.6066	220
C61	66.3555	0.771498	11.4209	192.667
C62	41.4766	0.691566	10.5717	244.667
C64	66.9651	0.779767	11.8513	239.333
